# Supplementary material for: Lipidomic Impacts of an Obesogenic Diet Upon Lewis Lung Carcinoma in Mice
Source: Front Oncol. 2018 May 11;8:134. doi: 10.3389/fonc.2018.00134 (PMC5958182; doi:10.3389/fonc.2018.00134)
Supplement: Supplementary file 1 [file data_sheet_1.xlsx]

## Sheet: Sheet1
ID	Animal Group	PC 14:0/14:0	PC 12:0/16:0	PC 16:0/12:0	PC 30:1	PC 14:0/16:0	PC 16:0/14:0	PC 14:0/18:2	PC 18:2/14:0	PC 16:1/16:1	PC 16:0/16:2	PC 16:2/16:0	PC 14:1_18:1	PC 14:0/18:1	PC 18:1/14:0	PC 16:0/16:1	PC 16:1_16:0	PC 16:0/16:0	PC 18:0_14:0	PC 14:0/20:4	PC 20:4/14:0	PC 16:1_18:3	PC 16:2/18:2	PC 18:2/16:2	PC 16:1/18:2	PC 18:2/16:1	PC 16:0/18:3	PC 18:3/16:0	PC 18:1_16:2	PC 14:0/20:3	PC 20:3/14:0	PC 16:0/18:2	PC 18:2/16:0	PC 16:1/18:1	PC 18:1/16:1	PC 16:0/18:1	PC 18:1/16:0	PC 18:0_16:1	PC 18:0/16:0	PC 16:1/20:4	PC 20:4/16:1	PC 16:0/20:5	PC 20:5/16:0	PC 18:3/18:2	PC 18:2/18:3	PC 14:0_22:5	PC 16:0/20:4	PC 20:4/16:0	PC 18:2/18:2
27	Low fat	1.8651	9.70601	9.42054	29.6839	106.15	89.4398	33.2978	15.3228	11.8051	3.86141	1.52783	3.56197	54.4442	74.1704	138.284	93.7466	567.626	37.619	10.145	1.49269	1.68233	0.968617	0.688228	46.0104	15.1834	9.5411	6.63518	4.57682	3.36602	2.13101	635.49	181.768	62.5288	61.9925	686.3	482.183	67.622	145.445	15.1498	1.88265	7.94107	0.693915	5.87335	1.72576	2.42162	296.454	25.2342	88.9557
29	Low fat	1.8257	10.1023	8.32998	27.5713	89.2241	76.1496	31.6343	13.6731	8.93817	3.72743	1.7439	3.90113	47.5499	56.4419	120.302	91.63	505.697	24.9779	8.48696	1.41166	1.37764	1.12252	0.527246	40.0056	14.2123	11.0083	6.51546	3.45462	3.16823	2.05845	675.182	190.395	61.5977	48.9722	599.1	372.233	54.8939	113.644	14.8829	2.05954	6.97369	1.3886	4.54529	1.87224	2.51724	315.769	27.9289	92.7026
36	Low fat	1.82371	10.1774	8.84992	30.6252	109.512	105.398	32.1237	14.4691	12.2651	4.42837	1.76854	4.94956	62.4889	70.8043	171.379	100.093	630.786	44.3343	8.61285	1.09499	1.5526	0.751786	0.751786	44.4964	14.4251	11.6202	6.04861	4.17869	3.43454	2.51866	693.676	165.3	77.3619	75.9609	771.631	520.009	79.6468	145.816	14.7701	1.62463	9.81526	1.24701	4.56374	1.83516	2.52781	298.109	25.4156	83.4231
41	Low fat	1.7968	10.1941	8.17283	29.3671	102.788	93.4058	33.2564	14.043	10.9797	3.59281	1.61147	5.82676	57.8194	67.6808	155.055	88.5	530.074	27.7333	8.97219	0.904312	1.50719	0.797922	0.744727	40.4167	14.1525	11.6772	7.747	3.91129	3.00433	2.13515	656.11	149.022	54.7258	60.611	675.805	445.055	61.1558	120.932	11.2878	1.70429	6.93064	1.23332	4.68653	2.0593	2.22297	252.416	22.8034	82.9595
42	Low fat	1.80173	11.0903	7.84162	30.1743	113.127	94.6305	30.9189	12.9166	12.0208	3.92828	1.86801	4.81356	64.7115	73.4991	159.416	97.7213	541.639	38.0835	9.30352	1.15819	1.32908	0.778458	0.702511	39.7082	13.966	10.1673	5.89925	3.91048	3.28481	1.56419	631.66	141.971	74.8637	61.6476	717.472	499.882	71.2901	134.105	13.5405	1.87943	7.01132	1.07499	3.94474	1.79401	2.99367	264.267	21.6251	74.6323
45	Low fat	1.78991	10.3104	7.77369	34.92	116.878	94.0407	32.286	13.526	11.6021	3.57086	1.30387	4.89816	63.8525	70.5281	152.404	94.8442	565.56	35.2018	8.86594	1.27128	1.43638	0.660405	0.610875	37.6182	12.0105	11.2392	4.84828	3.52602	3.39379	2.24784	656.113	158.648	65.1452	61.2619	693.12	483.375	61.7027	131.611	11.441	1.26235	7.74941	1.13087	3.51956	1.18392	1.79494	280.172	23.0815	74.7547
	Mean	1.81716	10.2634	8.3981	30.3903	106.28	92.1774	32.2529	13.9918	11.2685	3.85153	1.63727	4.65852	58.4777	68.8541	149.473	94.4225	556.897	34.6583	9.06441	1.22219	1.48087	0.846619	0.670895	41.3759	13.9916	10.8755	6.2823	3.92632	3.27529	2.10922	658.038	164.517	66.0372	61.741	690.571	467.123	66.0519	131.926	13.512	1.73548	7.7369	1.12812	4.5222	1.74506	2.41304	284.531	24.3481	82.9047
	SD	0.0276001	0.454926	0.63316	2.45409	9.72376	9.48855	0.925101	0.833877	1.22248	0.316178	0.202801	0.813266	6.63262	6.50974	17.8585	4.1604	42.9499	7.15659	0.601675	0.215777	0.128143	0.168341	0.0866395	3.19108	1.05909	0.851988	0.957289	0.417147	0.162856	0.312294	23.561	18.7124	8.5664	8.56535	56.3987	52.6347	8.74203	12.9278	1.75394	0.277309	1.10638	0.238502	0.799201	0.296879	0.394819	23.5089	2.287	7.31767
65	High fat	5.81452	28.756	31.7829	22.6128	142.755	117.128	50.9159	24.357	6.02623	4.6541	2.07048	2.22191	39.8346	54.8571	89.1412	82.4751	823.351	45.6158	10.8175	1.21971	1.75959	2.23948	1.03976	47.7271	15.3394	15.0059	14.5682	3.10539	3.95989	2.60519	897.755	293.923	36.8328	41.1194	489.616	429.641	49.6411	212.866	15.8534	2.28449	12.4727	1.81572	21.2099	6.24077	5.35675	287.494	23.3729	225.088
67	High fat	1.4672	7.44585	6.10942	18.4956	86.5536	69.815	41.4067	19.9349	4.68887	3.54598	2.19427	2.17228	27.8923	39.8073	77.7729	73.3223	636.532	22.0377	8.811	1.09786	1.82976	2.42091	0.872655	43.2878	15.4253	11.2527	14.1601	2.34206	2.44975	1.96518	846.439	262.897	34.3773	32.5863	390.034	341.319	29.6618	145.681	10.3908	1.55326	7.25747	2.00852	13.0688	4.12417	2.30311	290.471	27.5405	222.021
69	High fat	1.22006	8.10028	5.91449	14.6604	85.5093	63.5207	40.2781	17.3895	4.60718	3.95793	1.97041	3.0093	31.7855	41.3034	80.7879	55.9142	470.832	22.8437	8.24151	1.24313	1.40428	1.81866	0.828755	36.0501	11.9008	10.2361	10.2361	2.75779	2.7081	2.28574	680.947	225.74	37.1798	29.1914	369.09	282.23	44.0091	126.037	9.56744	1.2729	6.12339	1.02915	12.6572	3.9011	2.43746	237.736	21.9425	170.97
72	High fat	1.26417	8.36166	4.98321	14.4079	90.3899	68.8844	39.2332	22.0072	4.21398	2.8879	2.36079	2.12587	33.4192	39.7442	64.6108	62.2865	596.294	32.2861	9.8396	1.13183	1.05881	1.91681	1.04055	36.8282	13.1575	10.2383	10.9575	2.11535	3.02495	2.07304	809.949	240.675	27.0336	25.5278	392.451	321.983	43.3853	158.638	9.54488	1.80604	5.88164	0.770997	12.9349	2.89234	3.02302	261.299	26.4332	182.859
75	High fat	1.97112	10.2271	7.9149	27.664	112.792	77.3535	44.5415	24.3432	6.41007	4.37404	2.48786	3.1271	45.1787	53.065	103.9	75.083	539.127	38.3098	10.754	1.3971	1.36033	1.98535	0.698549	39.6403	13.1905	10.9005	10.1219	3.80144	4.07624	3.22893	769.198	223.066	38.1508	36.5914	460.788	369.981	59.5888	150.007	11.0942	1.82635	6.24553	1.01361	10.0409	3.66994	3.56838	252.814	24.1943	162.88
76	High fat	1.41223	7.66236	6.1975	14.5292	93.5142	75.5932	37.6007	20.3904	4.60722	2.87027	1.86851	2.06897	31.7246	43.0563	76.8507	53.2936	552.073	34.1824	8.33268	1.14751	0.847391	1.5712	0.617889	33.8698	11.5672	10.8111	10.9875	2.87289	3.52811	2.49488	731.83	222.197	31.6345	29.9649	409.122	352.975	36.5357	144.62	9.16319	1.28806	5.23358	1.51849	9.95787	2.70706	3.04849	257.443	20.9099	156.296
	Mean	2.19155	11.7589	10.4837	18.7283	101.919	78.7158	42.3293	21.4037	5.09226	3.71504	2.15872	2.45424	34.9725	45.3056	82.1772	67.0625	603.035	32.5459	9.46604	1.20619	1.37669	1.99207	0.849693	39.5672	13.4301	11.4074	11.8386	2.83249	3.29117	2.44216	789.353	244.75	34.2014	32.4969	418.517	349.688	43.8036	156.308	10.9356	1.67185	7.20239	1.35942	13.3116	3.92256	3.28954	264.543	24.0655	186.686
	SD	1.79501	8.38519	10.4775	5.43757	22.337	19.4622	4.80892	2.72118	0.895942	0.748533	0.235754	0.479702	6.34122	6.83633	13.2562	11.6425	121.545	9.07023	1.16942	0.108354	0.383176	0.302664	0.17326	5.15294	1.64726	1.80689	1.99277	0.595878	0.669103	0.455323	78.6143	28.6502	4.22823	5.60403	46.6131	49.4031	10.3564	29.6978	2.50815	0.384119	2.66383	0.495934	4.12207	1.26632	1.11169	20.5726	2.55509	29.9173
FDR Corrected p value		NS	NS	NS	0.0037281	NS	NS	0.0027546	0.00093094	0.00020076	NS	0.0088963	0.0014237	0.00099445	0.0010874	0.00052637	0.0020377	NS	NS	NS	NS	NS	0.00028465	NS	NS	NS	NS	0.0010874	0.014551	NS	NS	0.011068	0.0014237	0.00028465	0.00067014	0.00020076	0.010197	0.0098586	NS	NS	NS	NS	NS	0.0026747	0.0088963	NS	NS	NS	0.00028465
NS = not significant
	Units are micromol/gram tissue
[truncated: 121 more columns]
