# Supplementary material for: Lipidomic Impacts of an Obesogenic Diet Upon Lewis Lung Carcinoma in Mice
Source: Front Oncol. 2018 May 11;8:134. doi: 10.3389/fonc.2018.00134 (PMC5958182; doi:10.3389/fonc.2018.00134)
Supplement: Supplementary file 2 [file data_sheet_2.xlsx]

## Sheet: Sheet1
ID	Animal Group	PE 28:6	PE 32:2	PE 32:1	PE 32:0	PE 16:1_18:2	PE 16:0_18:3	PE 16:1_18:1	PE 16:0_18:2	PE 16:0_18:1	PE 18:0_16:1	PE 34:0	PE 36:6	PE 36:5	PE 16:0_20:4	PE 18:1_18:3	PE 18:2_18:2	PE 16:0_20:3	PE 18:0_18:3	PE 18:1_18:2	PE 16:0_20:2	PE 18:0_18:2	PE 18:1_18:1	PE 16:0_20:1	PE 18:0_18:1	PE 36:0	PE 16:0_22:6	PE 18:2_20:4	PE 16:1_22:5	PE 16:0_22:5	PE 18:1_20:4	PE 18:2_20:3	PE 18:0_20:5	PE 18:0_20:4	PE 16:0_22:4	PE 18:2_20:2	PE 18:1_20:3	PE 18:0_20:3	PE 20:1_18:2	PE 18:1_20:2	PE 38:2	PE 38:1	PE 38:0, PE O-40:7	PE 18:1_22:6	PE 18:0_22:6	PE 18:0_22:5	PE 18:1_22:4	PE 18:0_22:4	PE 40:0
27	Low fat	1.84957	2.66507	9.80087	9.47421	6.97981	1.29804	15.0738	53.4119	76.1968	19.1219	10.489	0	8.20643	62.6334	5.12428	21.2453	16.8812	4.68049	97.4187	23.4036	307.136	118.194	24.1166	193.047	26.2833	48.316	12.5907	10.504	24.8251	66.1683	5.92361	9.85633	477.433	54.086	19.5305	23.3128	51.473	16.0511	16.8912	25.3997	23.0843	33.1576	0	343.81	109.658	45.2879	198.084	12.6268
29	Low fat	1.26692	3.36801	11.8469	9.6606	6.7292	1.21191	16.9382	65.6022	80.1078	19.6428	7.29918	0	9.1854	66.6322	4.70291	22.9773	16.2916	4.74519	108.296	22.4179	291.533	113.062	21.6829	169.049	25.8909	60.5102	14.3126	9.11229	26.3579	68.3648	6.27099	10.4508	424.512	46.2394	14.8425	23.4204	51.1204	14.4194	15.0922	21.5334	23.6083	30.095	0	287.475	98.6211	36.8869	139.6	12.688
36	Low fat	0.960451	2.83764	12.9202	12.4173	8.27004	1.53939	20.5992	70.2033	95.2534	23.9794	11.7529	0	8.97771	78.5339	5.75412	24.0319	22.2564	5.90667	120.386	22.5225	328.05	157.187	28.233	214.793	26.7164	59.3821	16.4284	11.0629	25.6952	87.0207	7.57118	14.7459	514.114	55.2811	14.8542	33.6065	65.4233	17.1008	17.8521	27.9014	20.6337	29.6728	0	331.179	119.98	48.5357	191.829	12.512
41	Low fat	0	2.95494	11.6991	10.2019	5.91414	1.25484	18.657	64.7111	90.9509	21.1344	9.45296	0	11.3939	68.1905	5.78712	20.988	21.1361	5.38184	111.054	22.3303	288.16	145.816	26.0839	200.812	23.3225	52.3339	15.2542	10.8921	24.7371	74.0487	7.19208	12.1377	452.285	50.8574	13.5509	32.0276	62.6762	16.4769	18.0564	26.6012	22.4141	29.478	0	293.979	99.2491	38.6723	145.681	12.938
42	Low fat	0	3.40086	11.8053	10.3326	6.92329	1.26955	18.7703	58.5106	93.2366	21.677	11.1227	0	8.35699	66.4286	5.43684	19.3887	20.2982	5.13195	109.328	22.2494	312.927	151.402	26.7814	226.135	23.7585	50.959	11.7352	11.0618	25.031	70.8854	6.20977	11.5386	466.567	49.3045	14.1666	30.0942	72.6901	17.1752	20.8458	31.9331	22.9583	30.6963	0	304.893	109.664	43.1267	161.498	12.2838
45	Low fat	1.25551	4.528	13.9742	14.3388	7.0365	1.35297	17.8178	61.6105	99.0425	23.464	12.5727	0	10.7972	75.6469	5.42333	21.1645	21.0488	5.58779	115.637	24.0469	321.173	142.143	29.8742	216.652	21.7845	55.209	15.2536	11.232	26.4767	75.5007	6.005	11.4225	491.202	51.1456	13.0391	28.9412	67.8694	17.7887	18.3526	27.2401	23.4136	31.7802	0	319.194	102.551	45.3869	161.26	17.0528
	Mean	0.888742	3.29242	12.0078	11.0709	6.9755	1.32112	17.9761	62.3416	89.1314	21.5033	10.4482	0	9.48627	69.6776	5.37143	21.6326	19.6521	5.23899	110.353	22.8284	308.163	137.967	26.1287	203.415	24.626	54.4517	14.2625	10.6442	25.5205	73.6648	6.52877	11.692	471.019	51.1524	14.9973	28.5671	61.8754	16.502	17.8484	26.7681	22.6854	30.8133	0	313.422	106.621	42.9827	166.325	13.3502
	SD	0.746405	0.672073	1.39512	1.91471	0.757557	0.116763	1.87086	5.88223	8.99558	1.96337	1.87505	0	1.31301	6.09473	0.408466	1.63611	2.46269	0.48064	7.76721	0.729506	15.907	18.1116	2.92226	20.5726	1.96176	4.81496	1.77997	0.790321	0.772379	7.40151	0.683429	1.70479	31.1107	3.26471	2.33285	4.33447	8.83172	1.18394	1.88653	3.39076	1.08617	1.41734	0	21.8911	8.1468	4.42017	23.8682	1.82651
65	High fat	6.0063	4.09617	33.8381	18.0137	8.62231	2.42529	12.6576	115.626	75.5696	13.7175	15.1938	0	9.77443	64.4099	7.45085	46.588	20.3715	7.91837	157.406	38.9371	548.57	117.32	21.9792	176.122	27.3621	61.7382	20.2994	9.59876	31.101	65.557	10.6411	11.1548	566.063	53.6209	39.58	27.3105	68.3776	20.503	25.2557	46.1077	22.5461	34.5503	0	379.9	141.698	41.2435	212.033	16.2493
67	High fat	1.79556	2.28584	14.3186	12.7265	8.50864	2.4444	10.5083	102.248	67.2298	11.392	12.8772	2.28269	11.4286	66.9202	6.548	49.8972	18.5031	7.63056	159.842	35.3856	483.67	99.9657	18.429	146.931	26.4045	67.5455	19.4861	7.19257	30.0155	64.661	10.4367	10.9412	507.748	49.6348	39.2333	19.9389	59.7001	20.0793	23.1873	42.1467	21.4258	32.8113	0	330.075	123.405	34.8727	185.203	16.2317
69	High fat	0	3.15941	8.01149	10.1905	6.2977	1.56679	9.5416	73.2714	54.2085	10.5542	8.62633	0	9.01988	57.4828	6.16478	39.6312	14.5818	5.29972	126.785	27.3395	404.909	88.5556	12.8542	137.448	22.7308	42.4619	18.1478	6.6295	23.0006	58.7846	8.97566	8.8701	434.804	39.3242	24.6334	21.3639	57.3827	16.7616	18.7422	30.4095	17.6894	25.118	0	268.253	97.3008	30.9314	149.616	12.8894
72	High fat	0	3.3994	9.56358	11.3549	6.50063	1.82092	8.9671	88.6623	64.8787	11.5823	13.0845	0	9.86223	64.6557	6.32929	43.5793	17.2783	5.83162	128.289	35.2287	455.398	84.3219	18.622	151.848	28.977	55.053	24.5869	6.40733	26.7996	64.2134	9.72327	8.7197	493.626	50.2585	32.317	23.098	56.0553	17.1274	19.4325	32.5714	17.018	29.0158	0	309.349	108.745	34.2753	191.326	11.6731
75	High fat	0	3.45377	9.1276	10.1817	6.69638	1.52108	12.624	78.5133	67.9084	14.9539	9.96341	0	9.06295	59.6721	6.77827	38.9397	19.223	6.46661	130.005	31.8395	436.515	115.043	20.1429	182.499	28.2004	44.6937	20.6062	8.03011	27.177	64.1227	9.63121	11.4783	500.441	47.4634	30.1063	27.9787	74.763	18.6672	21.9847	34.9986	20.6241	32.3301	0	310.128	117.015	35.5867	164.913	14.2798
76	High fat	0	3.69013	8.69968	12.8411	5.7451	1.51048	9.56966	72.7995	60.8529	11.46	10.8349	0	8.53069	55.1782	5.8176	35.6746	17.1285	5.75987	116.072	32.0092	421.708	87.6546	20.5561	150.664	28.7502	52.0276	14.8934	7.18228	24.1803	56.4092	8.35093	9.5691	454.865	43.0804	28.4125	21.9277	59.9815	16.5789	18.981	36.5392	20.4077	32.5975	0	288.572	119.731	34.353	171.288	14.9442
	Mean	1.30031	3.34745	13.9265	12.5514	7.06179	1.88149	10.6447	88.5202	65.108	12.2767	11.7634	0.380449	9.61313	61.3865	6.5148	42.385	17.8477	6.48446	136.4	33.4566	458.462	98.8103	18.7639	157.585	27.0708	53.92	19.67	7.50676	27.0457	62.2913	9.62647	10.1222	492.924	47.2304	32.3804	23.6029	62.71	18.2862	21.2639	37.1288	19.9518	31.0705	0	314.379	117.982	35.2104	179.063	14.3779
	SD	2.41474	0.608998	10.01	2.91795	1.20785	0.443356	1.62327	17.338	7.1937	1.6818	2.39569	0.931906	1.02081	4.62972	0.563867	5.29166	2.00988	1.07003	17.906	3.9756	51.8935	14.4706	3.17832	17.6872	2.32783	9.67528	3.18167	1.16899	3.1596	3.74765	0.865545	1.21792	45.722	5.20718	5.99553	3.29826	7.30157	1.72375	2.64871	5.94314	2.15816	3.42673	0	38.4092	14.892	3.36375	21.9222	1.83308
FDR Corrected p value		NS	NS	NS	NS	NS	0.043258	0.00070789	0.023115	0.0035272	0.00020672	NS	NS	NS	NS	0.01169	0.00020672	NS	NS	0.029564	0.00074618	0.00074559	0.010371	0.010371	0.010371	NS	NS	0.019627	0.0024156	NS	0.026642	NS	NS	NS	NS	0.00074618	NS	0.00074559	NS	NS	0.018335	NS	NS	NS	NS	NS	0.024892	NS	NS
NS = not significant
	Units are micromol/gram tissue
[truncated: 33 more columns]
