# Supplementary material for: Lipidomic Impacts of an Obesogenic Diet Upon Lewis Lung Carcinoma in Mice
Source: Front Oncol. 2018 May 11;8:134. doi: 10.3389/fonc.2018.00134 (PMC5958182; doi:10.3389/fonc.2018.00134)
Supplement: Supplementary file 3 [file data_sheet_3.xlsx]

## Sheet: Sheet1
ID	Animal Group	CER d18:1/14:0	CER d18:1/16:0	CER d18:1/18:2	CER d18:1/18:1	CER d18:1/18:0	CER d18:1/19:0	CER d18:1/20:0	CER d18:1/22:0	CER d18:1/23:0	CER d18:1/24:2	CER d18:1/24:1	CER d18:1/24:0	CER d18:1/25:0	CER d18:1/26:1	CER d18:1/26:0	HexCer d18:1/16:0	HexCer d18:1/18:0	HexCer d18:1/20:0	HexCer d18:1/22:0	HexCer d18:1/23:0
27	Low fat	0.0497337	4.10211	0.0702337	0.0875763	0.280855	0.0177019	0.168087	0.792388	0.177557	1.01714	3.45792	2.32025	0.10492	0.113322	0.254218	2.77615	0.204985	0.113497	0.72207	0.122225
29	Low fat	0.06032	4.59573	0.0956111	0.118857	0.304849	0.0176031	0.183	0.928087	0.186802	0.986751	3.61759	2.54842	0.109962	0.0958115	0.375447	2.64449	0.201085	0.134516	0.651887	0.121366
36	Low fat	0.0278797	2.51287	0	0.0192076	0.136307	0.0107808	0.07576	0.525193	0.101809	0.594249	2.37647	1.9171	0.0600808	0.0676357	0.214315	3.00386	0.19636	0.129418	0.700177	0.102706
41	Low fat	0.0306889	2.29451	0.00986973	0.0197186	0.145617	0.0132798	0.0879837	0.511285	0.105513	0.535985	2.35783	1.77538	0.0687159	0.0704351	0.206388	2.49014	0.175055	0.115886	0.655248	0.104936
42	Low fat	0.0409738	3.0137	0.0259221	0.0440216	0.18148	0.014258	0.114251	0.616008	0.124187	0.671586	2.86104	2.03867	0.0596974	0.0774059	0.166017	2.59766	0.16644	0.110946	0.655938	0.103283
45	Low fat	0.0398109	3.15179	0.0396736	0.0485197	0.171217	0.0123598	0.0840967	0.584382	0.112062	0.617	2.63231	2.16546	0.0804356	0.088599	0.180354	2.62952	0.170818	0.119333	0.725105	0.118285
	Mean	0.0415678	3.27845	0.0402184	0.0563169	0.203387	0.0143306	0.118863	0.659557	0.134655	0.737119	2.88386	2.12755	0.0806353	0.0855349	0.23279	2.6903	0.185791	0.120599	0.685071	0.112133
	SD	0.0120622	0.900448	0.0366402	0.0395398	0.0716209	0.00281671	0.0459956	0.165734	0.0377043	0.209914	0.541452	0.27997	0.0221486	0.0173298	0.0762321	0.178956	0.0168994	0.009369	0.0347537	0.00942257
65	High fat	0.0325991	2.175	0.00541957	0.0195446	0.142786	0.00787886	0.0798513	0.48526	0.103624	0.906855	1.69639	1.69271	0.0747877	0.0639192	0.273216	3.13973	0.205046	0.134326	0.755411	0.136537
67	High fat	0.0284325	2.14556	0.0133991	0.0225451	0.153216	0.01482	0.105076	0.493884	0.1277	0.956784	1.51166	1.50332	0.0845534	0.0728291	0.323731	2.83886	0.207277	0.149207	0.637085	0.132241
69	High fat	0.0471813	3.45775	0.07155	0.0567877	0.269338	0.0174959	0.191387	0.739277	0.159735	1.0868	1.95296	2.03085	0.095995	0.0922616	0.273399	2.07668	0.185251	0.13002	0.604191	0.124838
72	High fat	0.0501605	4.39347	0.113307	0.0976772	0.269104	0	0.143863	0.815999	0.1699	1.46489	2.36795	2.12909	0.0786755	0.0698513	0.223031	2.45601	0.150861	0.0861275	0.545766	0.0969849
75	High fat	0.0486468	3.28562	0.0346326	0.0395508	0.190328	0.00764438	0.108714	0.661102	0.13488	1.04527	2.11413	2.152	0.101029	0.0876056	0.315905	2.44025	0.160811	0.0951111	0.587483	0.104085
76	High fat	0.0351013	2.90104	0.0580751	0.0494098	0.245088	0.0145057	0.162004	0.661416	0.147803	1.12675	1.99794	1.86122	0.0663595	0.0633497	0.247985	2.40782	0.231173	0.178293	0.757259	0.167886
	Mean	0.0403536	3.05974	0.0493972	0.0475859	0.211643	0.0103908	0.131816	0.642823	0.140607	1.09789	1.94017	1.89486	0.0835667	0.0749694	0.276211	2.55989	0.19007	0.128847	0.647866	0.127095
	SD	0.00939577	0.852284	0.0402451	0.0285484	0.0571986	0.00646304	0.0413623	0.131895	0.0238448	0.197393	0.303249	0.258757	0.0130954	0.0122196	0.0386664	0.37303	0.0304187	0.0342167	0.0890246	0.0253798
FDR Corrected p value		NS	NS	NS	NS	NS	NS	NS	NS	NS	NS	NS	NS	NS	NS	NS	NS	NS	NS	NS	NS
NS = not significant
	Units are micromol/gram tissue
