# Supplementary material for: Lipidomic Impacts of an Obesogenic Diet Upon Lewis Lung Carcinoma in Mice
Source: Front Oncol. 2018 May 11;8:134. doi: 10.3389/fonc.2018.00134 (PMC5958182; doi:10.3389/fonc.2018.00134)
Supplement: Supplementary file 4 [file data_sheet_4.xlsx]

## Sheet: Sheet1
	Animal ID	Animal Group	TAG 46:2	TAG 46:1	TAG 46:0	TAG 48:3	TAG 48:2	TAG 48:1	TAG 48:0	TAG 49:2	TAG 49:1	TAG 50:4	TAG 50:3	TAG 50:2	TAG 50:1	TAG 50:0	TAG 51:3	TAG 51:2	TAG 51:1	TAG 52:5	TAG 52:4	TAG 52:3	TAG 52:2	TAG 52:1	TAG 52:0	TAG 53:4	TAG 53:3	TAG 54:9	TAG 54:7	TAG 54:6	TAG 54:5	TAG 54:4	TAG 54:3	TAG 54:2	TAG 54:1	TAG 54:0	TAG 56:10	TAG 56:9	TAG 56:8	TAG 56:7	TAG 56:6	TAG 56:5	TAG 56:4	TAG 56:3	TAG 56:2	TAG 56:1	TAG 56:0	TAG 58:11	TAG 58:10
	27	Low fat	0.0900827	0.0956418	0.0797226	0.219205	0.454457	0.325207	0.130513	0.0751742	0.0501583	0.508784	1.5194	1.70159	0.616302	0.0560964	0.143147	0.121669	0.068099	0.941257	2.95188	3.49048	1.45901	0.105623	0.0579915	0.0856607	0.146811	0.0698678	0.216931	0.927359	2.21783	2.43767	1.1544	0.247506	0.0526851	0.0535695	0.054833	0.0583706	0.114088	0.163488	0.160709	0.140746	0.137967	0.109792	0.0597603	0.0485158	0.0375239	0.0233735	0.046747
	29	Low fat	0.0683457	0.0761762	0.0523411	0.164648	0.347636	0.277435	0.0991184	0.0491814	0.0340698	0.36838	1.12156	1.32405	0.487418	0.0264453	0.137516	0.0858614	0.0465025	0.697538	2.13864	2.53085	1.08707	0.118008	0.0552947	0.0741843	0.102965	0.0518603	0.167739	0.735111	1.6065	1.75178	0.836702	0.226674	0.0545392	0.0391528	0.0424499	0.0440297	0.0859988	0.11581	0.123915	0.120206	0.111895	0.0810532	0.0467773	0.0287121	0.0212249	0.0191643	0.037573
	36	Low fat	0.0683246	0.0642657	0.047489	0.183597	0.353258	0.262475	0.0746835	0.0549303	0.0430242	0.474484	1.43468	1.6475	0.601392	0.0362594	0.131237	0.0983603	0.053442	1.02149	3.43964	4.32136	1.84733	0.135973	0.0683246	0.10039	0.137732	0.049789	0.247998	1.29817	3.2095	3.51662	1.62207	0.282093	0.0676481	0.0627774	0.0469478	0.0465419	0.0957897	0.156267	0.178185	0.184409	0.193068	0.118384	0.0608833	0.0339593	0.032877	0.0201591	0.0336888
	41	Low fat	0.0480788	0.0642164	0.0442949	0.118194	0.270777	0.218469	0.0802427	0.0389528	0.0254862	0.254417	0.762584	0.913498	0.360257	0.0348349	0.0572049	0.0525306	0.0338333	0.449515	1.33997	1.60786	0.66765	0.0691133	0.0373946	0.0375059	0.0534209	0.0251524	0.110292	0.42759	0.901589	0.966696	0.466877	0.0960464	0.0281573	0.0255975	0.0201441	0.0218135	0.0491918	0.0722295	0.0786846	0.082246	0.0741215	0.0422916	0.0235942	0.0234829	0.018586	0.0106842	0.0186973
	42*	Low fat	0.265572	0.279082	0.121414	0.858621	1.72357	1.18199	0.358086	0.161943	0.0983284	2.18409	6.04591	5.98948	1.97632	0.0636142	0.342354	0.259074	0.1156	4.17579	11.3521	11.8512	4.43966	0.223334	0.109786	0.296011	0.314822	0.128254	0.957291	4.16912	8.57766	8.48155	3.36779	0.44034	0.0954213	0.0554059	0.0822538	0.10705	0.28045	0.40973	0.396221	0.381343	0.351588	0.21427	0.0660083	0.0528408	0.0439485	0.0453166	0.0784917
	45	Low fat	0.0864048	0.0925208	0.0556946	0.22434	0.491752	0.404437	0.135853	0.0637625	0.0398191	0.536907	1.68789	2.02713	0.778944	0.0347441	0.120108	0.102801	0.0447639	1.0094	3.24747	4.05204	1.80786	0.156153	0.0671459	0.0883567	0.123751	0.0530921	0.241257	1.07655	2.51237	2.88311	1.36061	0.231887	0.0490581	0.0425517	0.0347441	0.0452844	0.098897	0.151989	0.147044	0.145092	0.136764	0.0942124	0.0416408	0.0363056	0.0365659	0.017307	0.0313608
		Mean	0.0722473	0.0785642	0.0559084	0.181997	0.383576	0.297605	0.104082	0.0564002	0.0385115	0.428594	1.30522	1.52275	0.568863	0.037676	0.117843	0.0922443	0.0493281	0.823839	2.62352	3.20052	1.37379	0.116974	0.0572303	0.0772195	0.112936	0.0499523	0.196843	0.892955	2.08956	2.31117	1.08813	0.216841	0.0504176	0.0447298	0.0398238	0.043208	0.088793	0.131957	0.137708	0.13454	0.130763	0.0891467	0.0465312	0.0341952	0.0293556	0.0181376	0.0336134
		SD	0.016832	0.0150203	0.0140147	0.0434506	0.0889671	0.070849	0.0281301	0.0138325	0.00931541	0.116438	0.366488	0.422082	0.156199	0.0110013	0.03496	0.0256542	0.0126311	0.246655	0.872607	1.12366	0.500191	0.0328501	0.0124417	0.0240756	0.0371509	0.0160093	0.0577301	0.331875	0.879503	0.989539	0.450804	0.0709094	0.0142863	0.0141929	0.013191	0.0132639	0.0243256	0.0381267	0.0384987	0.0373393	0.0433995	0.0298649	0.0152567	0.00941284	0.00884874	0.00471165	0.0101948
	65	High fat	0.0329543	0.0272885	0.028676	0.0682211	0.121757	0.0743495	0.0448641	0.0378107	0.0234727	0.302486	0.61214	0.758874	0.242937	0.0287916	0.0890344	0.0686837	0.0370013	1.11906	3.49292	3.14407	1.00447	0.110426	0.0559645	0.106379	0.11771	0.0412796	0.595952	3.21483	5.3068	3.77413	1.11466	0.206976	0.0627866	0.0491424	0.0456735	0.0478704	0.14153	0.200616	0.198651	0.204663	0.155521	0.0915782	0.0450953	0.0323761	0.0245134	0.0243977	0.0556176
	67	High fat	0.0384164	0.0297946	0.0328504	0.0950588	0.160541	0.0900385	0.0532591	0.0413631	0.0344875	0.387984	0.840032	1.16821	0.392459	0.0281575	0.0998609	0.0758506	0.0473657	1.46735	5.17345	5.04052	1.65584	0.156176	0.0902568	0.151483	0.142643	0.0509672	0.824425	4.74879	8.14963	6.14215	2.15099	0.349459	0.0798887	0.0624267	0.0588252	0.0595891	0.169272	0.285395	0.301875	0.327085	0.277646	0.140787	0.0742136	0.0488936	0.0278301	0.0326321	0.0775968
	69	High fat	0.0395618	0.0402082	0.037881	0.119461	0.244352	0.128382	0.0753742	0.0502926	0.0314167	0.578817	1.24335	1.82126	0.574551	0.036071	0.159411	0.106144	0.063092	2.39038	7.88805	7.51027	2.46072	0.245904	0.116229	0.226252	0.212548	0.0673584	1.48938	7.25208	11.9244	8.87205	3.0482	0.44966	0.112609	0.0738228	0.0765378	0.0990337	0.281716	0.459873	0.454314	0.444747	0.363684	0.203497	0.0862343	0.052749	0.0596012	0.0480947	0.118039
	72	High fat	0.0292723	0.0212148	0.0282523	0.0757816	0.133612	0.0791474	0.0480392	0.0378398	0.0310062	0.305982	0.640216	0.899485	0.308532	0.0273344	0.0962824	0.0785354	0.051813	1.13091	3.90923	3.76287	1.2585	0.157479	0.0800653	0.121475	0.13096	0.050997	0.652762	3.6318	5.99664	4.50253	1.55939	0.30741	0.0541588	0.0444694	0.0544648	0.0549748	0.156153	0.250905	0.276404	0.27263	0.239788	0.126167	0.0636443	0.0470192	0.0292723	0.0274364	0.0746596
	75	High fat	0.0340085	0.0283623	0.035059	0.0814104	0.142993	0.0837739	0.0514724	0.0341398	0.0292815	0.333126	0.666646	0.939239	0.329187	0.0468766	0.0829861	0.0621082	0.0399173	1.25556	4.26091	3.98976	1.22995	0.14063	0.0657848	0.123823	0.117126	0.0439879	0.736501	3.91847	6.34791	4.62647	1.49729	0.230706	0.0835113	0.0627648	0.0510784	0.0510784	0.141812	0.219677	0.251716	0.258675	0.228606	0.121984	0.0710371	0.0435939	0.0432	0.033352	0.0691988
	76	High fat	0.050964	0.0389889	0.0428878	0.132701	0.245351	0.174754	0.0935733	0.0648886	0.0378749	0.557541	1.31379	1.70604	0.574111	0.0403813	0.122954	0.0848008	0.0440017	2.19299	6.64635	6.20257	1.85309	0.188261	0.116827	0.19021	0.171969	0.0634962	1.23135	5.47655	8.82681	6.35115	1.97952	0.347001	0.104017	0.0722687	0.0697623	0.0738004	0.218895	0.307037	0.298683	0.30662	0.285454	0.180741	0.0772815	0.0580656	0.035647	0.0363432	0.0829906
		Mean	0.0375296	0.0309762	0.0342678	0.0954391	0.174768	0.105074	0.0610971	0.0443891	0.0312566	0.410989	0.886029	1.21552	0.403629	0.0346021	0.108421	0.0793539	0.0471985	1.59271	5.22849	4.94168	1.57709	0.166479	0.0875213	0.15327	0.148826	0.0530144	0.92173	4.70709	7.75869	5.71141	1.89168	0.315202	0.0828285	0.0608158	0.0593903	0.0643911	0.184896	0.287251	0.29694	0.302403	0.25845	0.144126	0.0695844	0.0471163	0.0366773	0.0337094	0.0796837
		SD	0.00757516	0.00730133	0.00561156	0.0256504	0.0557493	0.0392287	0.0192179	0.0114495	0.00487482	0.125726	0.315068	0.445984	0.140578	0.00792887	0.0284765	0.0153076	0.00939298	0.559215	1.71904	1.65677	0.531613	0.0464327	0.0253549	0.0464133	0.0372197	0.0104217	0.357869	1.48834	2.43941	1.84261	0.675603	0.0885173	0.0226652	0.0119182	0.0116913	0.0192381	0.0553844	0.0933662	0.0859322	0.0815356	0.0692895	0.0411117	0.0141068	0.00876883	0.0130398	0.00826099	0.0209798
FDR corrected p value			0.012547	0.0044026	0.021089	0.014674	0.012547	0.0071948	0.030502	NS	NS	NS	NS	NS	NS	NS	NS	NS	NS	0.039203	0.029149	NS	NS	NS	NS	0.023137	NS	NS	0.012547	0.0071948	0.012547	0.0208	NS	NS	0.042845	NS	NS	NS	0.021	0.021089	0.0208	0.013861	0.021	NS	NS	NS	NS	NS	0.012547
NS = not significant
		Units are micromol/gram tissue
		* One animal in the Low Fat group (#42) had TAG values >2.5 fold that of values from other animals in the group. The values for animal 42 were not included in the analyses.
[truncated: 16 more columns]
