# Supplementary material for: Lipidomic Impacts of an Obesogenic Diet Upon Lewis Lung Carcinoma in Mice
Source: Front Oncol. 2018 May 11;8:134. doi: 10.3389/fonc.2018.00134 (PMC5958182; doi:10.3389/fonc.2018.00134)
Supplement: Supplementary file 5 [file data_sheet_5.xlsx]

## Sheet: Sheet1
		Brutto	TAG 46:2	TAG 46:0	TAG 49:1	TAG 50:0	TAG 48:2	TAG 49:3	TAG 50:3	TAG 50:4	TAG 48:1	TAG 49:1	TAG 50:2	TAG 48:3	TAG 47:1	TAG 48:0	TAG 52:5	TAG 49:2	TAG 47:0	TAG 50:1	TAG 50:5			TAG 46:1	TAG 46:0	TAG 49:1	TAG 47:1	TAG 49:3	TAG 51:4	TAG 51:2	TAG 49:2	TAG 51:3	TAG 49:1	TAG 47:0			TAG 46:0	TAG 47:1	TAG 50:1	TAG 50:3	TAG 48:1	TAG 52:4	TAG 48:2	TAG 48:0	TAG 52:5	TAG 52:1	TAG 51:2	TAG 50:4	TAG 51:1
		mass	793.1	797.1	839.2	853.1	821.1	833.1	847.1	845.1	823.1	837.1	849.1	819.1	809.1	825.1	871.1	835.1	811.1	851.1	843.2			795.0	797.1	839.2	809.1	833.1	859.1	863.1	835.1	861.1	837.1	811.1			797.1	809.1	851.1	847.1	823.1	873.1	821.1	825.1	871.1	879.2	863.1	845.1	865.1
		Fatty Acid Lost	FA 14:0	FA 14:0	FA 14:0	FA 14:0	FA 14:0	FA 14:0	FA 14:0	FA 14:0	FA 14:0	FA 14:0	FA 14:0	FA 14:0	FA 14:0	FA 14:0	FA 14:0	FA 14:0	FA 14:0	FA 14:0	FA 14:0			FA 15:0	FA 15:0	FA 15:0	FA 15:0	FA 15:0	FA 15:0	FA 15:0	FA 15:0	FA 15:0	FA 15:0	FA 15:0			FA 16:0	FA 16:0	FA 16:0	FA 16:0	FA 16:0	FA 16:0	FA 16:0	FA 16:0	FA 16:0	FA 16:0	FA 16:0	FA 16:0	FA 16:0
		Balance Brutto	32:2	32:0	35:1	36:0	34:2	35:3	36:3	36:4	34:1	35:1	36:2	34:3	33:1	34:0	38:5	35:2	33:0	36:1	36:5			31:1	31:0	34:1	32:1	34:3	36:4	36:2	34:2	36:3	34:1	32:0			30:0	31:1	34:1	34:3	32:1	36:4	32:2	32:0	36:5	36:1	35:2	34:4	35:1
	Animal ID	Animal Group	14:0 _32:2	14:0 _32:0	14:0 _35:1	14:0 _36:0	14:0 _34:2	14:0 _35:3	14:0 _36:3	14:0 _36:4	14:0 _34:1	14:0 _35:1	14:0 _36:2	14:0 _34:3	14:0 _33:1	14:0 _34:0	14:0 _38:5	14:0 _35:2	14:0 _33:0	14:0 _36:1	14:0 _36:5	Total		15:0 _31:1	15:0 _31:0	15:0 _34:1	15:0 _32:1	15:0 _34:3	15:0 _36:4	15:0 _36:2	15:0 _34:2	15:0 _36:3	15:0 _34:1	15:0 _32:0	Total		16:0 _30:0	16:0 _31:1	16:0 _34:1	16:0 _34:3	16:0 _32:1	16:0 _36:4	16:0 _32:2	16:0 _32:0	16:0 _36:5	16:0 _36:1	16:0 _35:2	16:0 _34:4	16:0 _35:1
	27	Low fat	8.0622	9.6768	0.4994	0.6215	47.8577	0.7342	46.8283	28.358	26.314	1.2015	23.4031	20.8711	1.5564	1.6071	1.6257	1.977	2.1187	2.3625	4.5019	230.177		0.5737	6.9178	0.843	1.9201	2.5434	2.9349	3.3501	5.8356	5.5955	3.6239	4.9296	39.0676		22.4489	4.1822	272.299	225.984	123.779	361.111	84.1871	62.6039	61.7266	24.2127	18.2221	17.1806	12.8678
	29	Low fat	12.1903	11.8909	0.8102	2.0183	61.8191	1.0822	60.8716	39.739	32.3485	1.9028	29.46	25.6983	2.4319	1.291	1.2416	2.6108	1.2589	3.8271	5.9082	298.401		0.9949	7.0327	0.5898	2.3913	3.2686	5.514	4.3636	5.4287	7.5488	3.9294	3.9425	45.0043		26.405	5.379	370.065	303.362	187.658	512.258	113.45	81.7014	90.1989	37.4358	27.0145	24.8745	23.4506
	36	Low fat	5.7265	3.9707	0.4307	0.373	37.3291	0.5477	52.4697	31.0949	18.4173	0.4761	27.0426	15.2085	1.0454	1.4151	0.8775	0.9656	0.4629	1.5322	5.1782	204.564		0.7441	1.7229	0.6126	1.4439	1.9366	4.0864	3.4734	4.407	5.8452	2.9691	1.5322	28.7734		11.6328	3.1427	250.047	190.362	82.816	414.618	60.3058	34.0256	62.3302	17.9422	14.6925	13.7751	10.8679
	41	Low fat	6.0204	4.5054	0	0	33.2402	0.4495	23.9087	14.2158	16.1711	0.9983	11.2489	12.5494	0.71	0.9853	0.8675	0.7743	0.463	1.4152	3.7521	132.275		0	0.8293	0.3281	1.2246	1.1787	1.6809	1.4429	4.1192	3.2665	2.0287	1.2012	17.3001		12.5415	2.1568	184.676	144.438	103.004	198.769	60.8843	48.8578	37.0297	13.6211	7.7166	12.1707	6.0309
	42*	Low fat	23.0886	15.1134	0.422	0.5679	111.819	1.0836	115.026	77.4866	53.2975	1.8498	49.7549	54.7716	1.9818	0	2.2635	2.4444	0.7344	3.4983	13.4433	528.646		0.2731	1.5941	0.3062	4.0154	6.431	9.4014	6.1238	10.9379	12.6094	5.8683	2.0194	59.58		35.1582	5.453	654.595	683.942	326.159	1020.46	234.741	123.817	199.7	33.4623	32.7251	63.6062	25.2832
	45	Low fat	11.2904	8.0679	0	0	53.9494	0.6444	51.2005	31.1062	29.2391	1.2215	25.9838	22.0293	0.8543	0.6098	0.6066	1.8558	0.753	2.6819	4.7891	246.883		0.4797	1.9824	0.3144	2.0985	2.1751	3.55	3.5491	6.4417	6.0745	3.783	2.4316	32.88		18.2464	3.1492	333.969	253.2	152.034	384.898	99.1809	75.9708	70.7157	22.7954	15.7939	21.9077	12.2589
		Mean	8.65796	7.62234	0.34806	0.60256	46.8391	0.6916	47.0558	28.9028	24.498	1.16004	23.4277	19.2713	1.3196	1.18166	1.04378	1.6367	1.0113	2.36378	4.8259	222.46		0.55848	3.69702	0.53758	1.81568	2.22048	3.55324	3.23582	5.24644	5.6661	3.26682	2.80742	32.6051		18.2549	3.60198	282.211	223.469	129.858	374.331	83.6017	60.6319	64.4002	23.2014	16.6879	17.9817	13.0952
		SD	2.97121	3.37971	0.348424	0.834196	11.7406	0.242863	13.9033	9.26132	6.95914	0.512621	7.14691	5.31889	0.69939	0.391481	0.39611	0.759406	0.699238	0.979009	0.799197	60.9849		0.368529	3.02329	0.220979	0.476924	0.769868	1.4157	1.07867	0.972664	1.54163	0.783348	1.59212	10.5416		6.33461	1.22464	72.5311	60.4468	41.2422	113.749	23.4135	19.5552	19.1444	8.98954	6.96881	5.36258	6.38065
	65	High fat	2.1408	2.0425	0	0.3632	19.5725	0.6637	37.0196	38.9388	7.3072	0.4553	11.4371	6.3942	0.5121	0.7583	0.7521	1.3682	0.3183	1.3373	6.2739	137.655		0	1.2304	0.5368	0.5464	1.175	4.8513	3.0276	2.7114	5.8588	1.6268	1.171	22.7355		4.7987	1.1247	109.611	98.6856	24.4287	656.379	24.8475	20.3119	96.8633	14.635	9.7749	12.9921	6.8698
	67	High fat	3.0545	2.2581	0	0	26.185	0.4338	53.619	53.7265	9.5729	0.9995	17.108	7.6555	0.527	0.4074	1.0789	1.1448	0.2572	2.1893	6.3024	186.52		0	1.1177	0	0.4275	1.4535	7.5107	2.4967	3.3987	8.9136	2.0206	0.4303	27.7693		5.4033	1.5427	180.203	128.3	27.2268	1012.39	30.1577	26.2633	143.57	33.7428	14.1712	19.173	8.3401
	69	High fat	2.6019	2.2614	0	0.522	33.0252	0.5669	58.5238	60.252	11.5646	0.7379	21.647	9.4203	0.7511	0.7565	0.7601	0.7311	0.288	1.5025	8.1161	214.028		0.2644	0.7951	0	0.4285	1.3159	10.3177	3.3492	4.9104	10.5863	2.3	1.3297	35.5972		5.0767	1.5718	235.359	180.291	33.5966	1308.66	40.7467	32.0447	207.788	42.4961	17.5513	23.913	8.6193
	72	High fat	2.6482	1.9356	0.2728	0	22.8639	0.7015	43.3135	40.6846	7.686	1.2127	14.0456	7.1953	0.661	1.7798	1.3372	0.9404	0	2.5472	6.7187	156.544		0.2448	2.3954	0	0.4645	1.1994	6.995	2.437	3.9469	7.6486	2.426	1.1923	28.9499		5.9389	1.5963	149.469	108.392	30.3401	879.559	29.2083	25.7225	121.695	29.0515	15.4792	14.9111	12.5896
	75	High fat	1.702	1.4869	0.3934	0.3184	17.8254	0.7023	35.7089	35.8057	8.1471	0.5061	11.7799	5.4145	0.4046	0.3419	0.8347	0.6708	0	1.3109	4.2141	127.568		0.2577	1.4772	0.4336	0.267	0.7845	6.0697	2.2211	2.4952	5.7666	1.1888	0.9485	21.9099		3.8378	1.1664	122.171	90.4385	22.8764	730.311	24.7915	19.5601	107.546	18.1604	10.6074	13.8173	5.3519
	76	High fat	3.0219	2.2157	0.3037	0	32.6075	0.6082	52.088	49.1731	11.6941	0.4231	14.6768	11.3432	0.5154	0.3249	0.7371	0.7091	0	1.38	9.2946	191.116		0	2.2995	0.5667	0.6474	1.4896	9.3883	2.791	4.909	8.3579	1.9535	1.0594	33.4623		7.6105	1.8106	203.8	178.227	45.6239	1067.95	41.8191	37.7311	189.315	19.2213	13.7854	21.027	7.0914
		Mean	2.69346	2.14266	0.1153	0.17704	26.8508	0.59482	48.9128	48.555	9.56496	0.7657	15.7829	8.4017	0.59332	0.80538	0.93308	0.97872	0.1727	1.79126	7.34114	177.173		0.10184	1.56762	0.2207	0.50286	1.32668	7.8126	2.8203	3.97528	8.27304	2.06538	1.03654	29.7028		5.76562	1.52922	175.688	138.779	32.2432	984.987	33.3559	28.4147	151.846	27.8293	14.1524	18.4032	8.70204
		SD	0.372185	0.146344	0.158259	0.248839	5.92822	0.103696	8.62267	8.92133	2.07122	0.342406	3.84939	1.98319	0.107868	0.579515	0.267236	0.280516	0.159126	0.545087	1.32495	30.1136		0.139622	0.730377	0.302391	0.0941642	0.143134	2.13818	0.379211	0.958765	1.73112	0.313037	0.352255	5.04297		1.11517	0.249653	48.5408	38.4709	8.2269	240.569	7.51787	6.66153	46.19	11.1777	2.85528	4.4528	2.30229
FDR Corrected p value			0.0061056	0.013645	NS	NS	0.018023	NS	NS	0.044542	0.0057475	NS	NS	0.006847	NS	NS	NS	NS	NS	NS	NS			NS	NS	NS	0.0027331	NS	0.022734	NS	NS	NS	0.024511	NS			0.0067864	0.011973	0.041374	0.044551	0.0040904	0.0067864	0.0057475	0.015901	0.022734	NS	NS	NS	NS
NS = not significant
		Units are micromol/gram tissue
		* One animal in the Low Fat group (#42) had TAG values >2.5 fold that of values from other animals in the group. The values for animal 42 were not included in the analyses.
[truncated: 330 more columns]

## Sheet: Sheet2
																											FDR Corrected p value						Units are micromol/gram tissue		* One animal in the Low Fat group (#42) had TAG values >2.5 fold that of values from other animals in the group. The values for animal 42 were not included in the analyses.
					Animal ID	27	29	36	41	42*	45						65	67	69	72	75	76								FDR
Brutto	mass	Fatty Acid Lost	Balance Brutto		Animal Group	Low fat	Low fat	Low fat	Low fat	Low fat	Low fat		Mean	SD			High fat	High fat	High fat	High fat	High fat	High fat		Mean	SD
TAG 46:2	793.1	FA 14:0	32:2		14:0 _32:2	8.0622	12.1903	5.7265	6.0204	23.0886	11.2904		8.65796	2.97121			2.1408	3.0545	2.6019	2.6482	1.702	3.0219		2.69346	0.372185		0.0061056	140 _322
TAG 46:0	797.1	FA 14:0	32:0		14:0 _32:0	9.6768	11.8909	3.9707	4.5054	15.1134	8.0679		7.62234	3.37971			2.0425	2.2581	2.2614	1.9356	1.4869	2.2157		2.14266	0.146344		0.013645	140 _320
TAG 49:1	839.2	FA 14:0	35:1		14:0 _35:1	0.4994	0.8102	0.4307	0	0.422	0		0.34806	0.348424			0	0	0	0.2728	0.3934	0.3037		0.1153	0.158259
TAG 50:0	853.1	FA 14:0	36:0		14:0 _36:0	0.6215	2.0183	0.373	0	0.5679	0		0.60256	0.834196			0.3632	0	0.522	0	0.3184	0		0.17704	0.248839
TAG 48:2	821.1	FA 14:0	34:2		14:0 _34:2	47.8577	61.8191	37.3291	33.2402	111.819	53.9494		46.8391	11.7406			19.5725	26.185	33.0252	22.8639	17.8254	32.6075		26.8508	5.92822		0.018023	140 _342
TAG 49:3	833.1	FA 14:0	35:3		14:0 _35:3	0.7342	1.0822	0.5477	0.4495	1.0836	0.6444		0.6916	0.242863			0.6637	0.4338	0.5669	0.7015	0.7023	0.6082		0.59482	0.103696
TAG 50:3	847.1	FA 14:0	36:3		14:0 _36:3	46.8283	60.8716	52.4697	23.9087	115.026	51.2005		47.0558	13.9033			37.0196	53.619	58.5238	43.3135	35.7089	52.088		48.9128	8.62267
TAG 50:4	845.1	FA 14:0	36:4		14:0 _36:4	28.358	39.739	31.0949	14.2158	77.4866	31.1062		28.9028	9.26132			38.9388	53.7265	60.252	40.6846	35.8057	49.1731		48.555	8.92133		0.044542	140 _364
TAG 48:1	823.1	FA 14:0	34:1		14:0 _34:1	26.314	32.3485	18.4173	16.1711	53.2975	29.2391		24.498	6.95914			7.3072	9.5729	11.5646	7.686	8.1471	11.6941		9.56496	2.07122		0.0057475	140 _341
TAG 49:1	837.1	FA 14:0	35:1		14:0 _35:1	1.2015	1.9028	0.4761	0.9983	1.8498	1.2215		1.16004	0.512621			0.4553	0.9995	0.7379	1.2127	0.5061	0.4231		0.7657	0.342406
TAG 50:2	849.1	FA 14:0	36:2		14:0 _36:2	23.4031	29.46	27.0426	11.2489	49.7549	25.9838		23.4277	7.14691			11.4371	17.108	21.647	14.0456	11.7799	14.6768		15.7829	3.84939
TAG 48:3	819.1	FA 14:0	34:3		14:0 _34:3	20.8711	25.6983	15.2085	12.5494	54.7716	22.0293		19.2713	5.31889			6.3942	7.6555	9.4203	7.1953	5.4145	11.3432		8.4017	1.98319		0.006847	140 _343
TAG 47:1	809.1	FA 14:0	33:1		14:0 _33:1	1.5564	2.4319	1.0454	0.71	1.9818	0.8543		1.3196	0.69939			0.5121	0.527	0.7511	0.661	0.4046	0.5154		0.59332	0.107868
TAG 48:0	825.1	FA 14:0	34:0		14:0 _34:0	1.6071	1.291	1.4151	0.9853	0	0.6098		1.18166	0.391481			0.7583	0.4074	0.7565	1.7798	0.3419	0.3249		0.80538	0.579515
TAG 52:5	871.1	FA 14:0	38:5		14:0 _38:5	1.6257	1.2416	0.8775	0.8675	2.2635	0.6066		1.04378	0.39611			0.7521	1.0789	0.7601	1.3372	0.8347	0.7371		0.93308	0.267236
TAG 49:2	835.1	FA 14:0	35:2		14:0 _35:2	1.977	2.6108	0.9656	0.7743	2.4444	1.8558		1.6367	0.759406			1.3682	1.1448	0.7311	0.9404	0.6708	0.7091		0.97872	0.280516
TAG 47:0	811.1	FA 14:0	33:0		14:0 _33:0	2.1187	1.2589	0.4629	0.463	0.7344	0.753		1.0113	0.699238			0.3183	0.2572	0.288	0	0	0		0.1727	0.159126
TAG 50:1	851.1	FA 14:0	36:1		14:0 _36:1	2.3625	3.8271	1.5322	1.4152	3.4983	2.6819		2.36378	0.979009			1.3373	2.1893	1.5025	2.5472	1.3109	1.38		1.79126	0.545087
TAG 50:5	843.2	FA 14:0	36:5		14:0 _36:5	4.5019	5.9082	5.1782	3.7521	13.4433	4.7891		4.8259	0.799197			6.2739	6.3024	8.1161	6.7187	4.2141	9.2946		7.34114	1.32495
					Total	230.177	298.401	204.564	132.275	528.646	246.883		222.46	60.9849			137.655	186.52	214.028	156.544	127.568	191.116		177.173	30.1136
													#DIV/0!	#DIV/0!										#DIV/0!	#DIV/0!
TAG 46:1	795.0	FA 15:0	31:1		15:0 _31:1	0.5737	0.9949	0.7441	0	0.2731	0.4797		0.55848	0.368529			0	0	0.2644	0.2448	0.2577	0		0.10184	0.139622
TAG 46:0	797.1	FA 15:0	31:0		15:0 _31:0	6.9178	7.0327	1.7229	0.8293	1.5941	1.9824		3.69702	3.02329			1.2304	1.1177	0.7951	2.3954	1.4772	2.2995		1.56762	0.730377
TAG 49:1	839.2	FA 15:0	34:1		15:0 _34:1	0.843	0.5898	0.6126	0.3281	0.3062	0.3144		0.53758	0.220979			0.5368	0	0	0	0.4336	0.5667		0.2207	0.302391
TAG 47:1	809.1	FA 15:0	32:1		15:0 _32:1	1.9201	2.3913	1.4439	1.2246	4.0154	2.0985		1.81568	0.476924			0.5464	0.4275	0.4285	0.4645	0.267	0.6474		0.50286	0.0941642		0.0027331	150 _321
TAG 49:3	833.1	FA 15:0	34:3		15:0 _34:3	2.5434	3.2686	1.9366	1.1787	6.431	2.1751		2.22048	0.769868			1.175	1.4535	1.3159	1.1994	0.7845	1.4896		1.32668	0.143134
TAG 51:4	859.1	FA 15:0	36:4		15:0 _36:4	2.9349	5.514	4.0864	1.6809	9.4014	3.55		3.55324	1.4157			4.8513	7.5107	10.3177	6.995	6.0697	9.3883		7.8126	2.13818		0.022734	150 _364
TAG 51:2	863.1	FA 15:0	36:2		15:0 _36:2	3.3501	4.3636	3.4734	1.4429	6.1238	3.5491		3.23582	1.07867			3.0276	2.4967	3.3492	2.437	2.2211	2.791		2.8203	0.379211
TAG 49:2	835.1	FA 15:0	34:2		15:0 _34:2	5.8356	5.4287	4.407	4.1192	10.9379	6.4417		5.24644	0.972664			2.7114	3.3987	4.9104	3.9469	2.4952	4.909		3.97528	0.958765
TAG 51:3	861.1	FA 15:0	36:3		15:0 _36:3	5.5955	7.5488	5.8452	3.2665	12.6094	6.0745		5.6661	1.54163			5.8588	8.9136	10.5863	7.6486	5.7666	8.3579		8.27304	1.73112
TAG 49:1	837.1	FA 15:0	34:1		15:0 _34:1	3.6239	3.9294	2.9691	2.0287	5.8683	3.783		3.26682	0.783348			1.6268	2.0206	2.3	2.426	1.1888	1.9535		2.06538	0.313037		0.024511	150 _341.1
TAG 47:0	811.1	FA 15:0	32:0		15:0 _32:0	4.9296	3.9425	1.5322	1.2012	2.0194	2.4316		2.80742	1.59212			1.171	0.4303	1.3297	1.1923	0.9485	1.0594		1.03654	0.352255
					Total	39.0676	45.0043	28.7734	17.3001	59.58	32.88		32.6051	10.5416			22.7355	27.7693	35.5972	28.9499	21.9099	33.4623		29.7028	5.04297
													#DIV/0!	#DIV/0!										#DIV/0!	#DIV/0!
TAG 46:0	797.1	FA 16:0	30:0		16:0 _30:0	22.4489	26.405	11.6328	12.5415	35.1582	18.2464		18.2549	6.33461			4.7987	5.4033	5.0767	5.9389	3.8378	7.6105		5.76562	1.11517		0.0067864	160 _300
TAG 47:1	809.1	FA 16:0	31:1		16:0 _31:1	4.1822	5.379	3.1427	2.1568	5.453	3.1492		3.60198	1.22464			1.1247	1.5427	1.5718	1.5963	1.1664	1.8106		1.52922	0.249653		0.011973	160 _311
TAG 50:1	851.1	FA 16:0	34:1		16:0 _34:1	272.299	370.065	250.047	184.676	654.595	333.969		282.211	72.5311			109.611	180.203	235.359	149.469	122.171	203.8		175.688	48.5408		0.041374	160 _341
TAG 50:3	847.1	FA 16:0	34:3		16:0 _34:3	225.984	303.362	190.362	144.438	683.942	253.2		223.469	60.4468			98.6856	128.3	180.291	108.392	90.4385	178.227		138.779	38.4709		0.044551	160 _343
TAG 48:1	823.1	FA 16:0	32:1		16:0 _32:1	123.779	187.658	82.816	103.004	326.159	152.034		129.858	41.2422			24.4287	27.2268	33.5966	30.3401	22.8764	45.6239		32.2432	8.2269		0.0040904	160 _321
TAG 52:4	873.1	FA 16:0	36:4		16:0 _36:4	361.111	512.258	414.618	198.769	1020.46	384.898		374.331	113.749			656.379	1012.39	1308.66	879.559	730.311	1067.95		984.987	240.569		0.0067864	160 _364
TAG 48:2	821.1	FA 16:0	32:2		16:0 _32:2	84.1871	113.45	60.3058	60.8843	234.741	99.1809		83.6017	23.4135			24.8475	30.1577	40.7467	29.2083	24.7915	41.8191		33.3559	7.51787		0.0057475	160 _322
TAG 48:0	825.1	FA 16:0	32:0		16:0 _32:0	62.6039	81.7014	34.0256	48.8578	123.817	75.9708		60.6319	19.5552			20.3119	26.2633	32.0447	25.7225	19.5601	37.7311		28.4147	6.66153		0.015901	160 _320
TAG 52:5	871.1	FA 16:0	36:5		16:0 _36:5	61.7266	90.1989	62.3302	37.0297	199.7	70.7157		64.4002	19.1444			96.8633	143.57	207.788	121.695	107.546	189.315		151.846	46.19		0.022734	160 _365
TAG 52:1	879.2	FA 16:0	36:1		16:0 _36:1	24.2127	37.4358	17.9422	13.6211	33.4623	22.7954		23.2014	8.98954			14.635	33.7428	42.4961	29.0515	18.1604	19.2213		27.8293	11.1777
TAG 51:2	863.1	FA 16:0	35:2		16:0 _35:2	18.2221	27.0145	14.6925	7.7166	32.7251	15.7939		16.6879	6.96881			9.7749	14.1712	17.5513	15.4792	10.6074	13.7854		14.1524	2.85528
TAG 50:4	845.1	FA 16:0	34:4		16:0 _34:4	17.1806	24.8745	13.7751	12.1707	63.6062	21.9077		17.9817	5.36258			12.9921	19.173	23.913	14.9111	13.8173	21.027		18.4032	4.4528
TAG 51:1	865.1	FA 16:0	35:1		16:0 _35:1	12.8678	23.4506	10.8679	6.0309	25.2832	12.2589		13.0952	6.38065			6.8698	8.3401	8.6193	12.5896	5.3519	7.0914		8.70204	2.30229
TAG 49:1	837.1	FA 16:0	33:1		16:0 _33:1	10.9473	15.0684	8.5095	5.986	16.8153	9.838		10.0698	3.35118			4.6988	5.637	5.9885	7.0567	3.6817	4.7238		5.62096	0.981321		0.034178	160 _331
TAG 49:2	835.1	FA 16:0	33:2		16:0 _33:2	10.454	13.619	6.7188	5.1857	17.924	8.1881		8.83312	3.30613			5.9153	8.0129	7.3814	8.9509	5.6092	7.0173		7.45556	1.131
TAG 47:0	811.1	FA 16:0	31:0		16:0 _31:0	10.0526	9.9361	4.1439	2.6642	4.5698	3.6645		6.09226	3.60212			2.5607	2.1866	1.9466	2.4231	1.9201	3.4657		2.51654	0.579931
TAG 48:3	819.1	FA 16:0	32:3		16:0 _32:3	9.0895	12.7236	6.9972	5.931	22.9284	9.4064		8.82954	2.61357			4.2001	4.3272	5.6738	3.947	2.9458	6.0634		4.8423	0.95679		0.022734	160 _323
TAG 51:3	861.1	FA 16:0	35:3		16:0 _35:3	7.0877	9.6166	5.4604	4.3737	17.8218	6.1816		6.544	1.98445			5.618	8.5841	11.3023	10.0414	6.8737	7.1503		8.53922	2.25587
TAG 49:1	839.2	FA 16:0	33:1		16:0 _33:1	6.2847	6.5616	2.3872	1.5726	4.7463	3.0653		3.97428	2.29921			1.3904	1.0781	2.0017	2.0611	0.8251	1.8861		1.68348	0.42933
TAG 50:2	849.1	FA 16:0	34:2		16:0 _34:2	506.013	686.234	452.343	344.842	1282.21	585.411		514.969	129.653			290.726	457.91	602.924	367.89	317.148	503.134		444.517	120.656
TAG 50:0	853.1	FA 16:0	34:0		16:0 _34:0	5.2182	12.861	4.1907	2.6099	5.8696	4.5242		5.8808	4.01739			6.2885	8.4676	2.0364	7.4795	3.8952	6.1435		6.0831	2.45242
TAG 52:6	869.0	FA 16:0	36:6		16:0 _36:6	4.8629	5.5756	2.9567	2.9274	13.1177	3.0984		3.8842	1.24618			3.9721	5.4383	9.6415	5.7276	4.304	9.5071		6.85732	2.56843
TAG 52:3	875.2	FA 16:0	36:3		16:0 _36:3	603.83	802.167	686.108	297.187	1393.11	650.48		607.955	188.566			641.667	1043.64	1300.37	931.738	745.621	1036.57		990.799	237.753
TAG 52:2	877.2	FA 16:0	36:2		16:0 _36:2	307.194	414.848	361.567	138.814	695.931	359.305		316.346	106.295			213.441	356.944	432.145	310.494	236.721	316.429		325.891	79.4129
TAG 52:0	881.2	FA 16:0	36:0		16:0 _36:0	4.0164	11.0795	2.0008	1.5386	5.1396	2.2539		4.17784	3.97069			1.8717	2.5391	1.9266	4.2418	2.3262	2.0921		2.53426	0.989881
TAG 53:3	889.1	FA 16:0	37:3		16:0 _37:3	5.6552	9.7575	5.7312	3.094	14.3958	5.0556		5.8587	2.42625			6.4748	9.9276	11.7555	11.0203	6.2021	9.1154		9.65872	2.04666
TAG 54:7	895.1	FA 16:0	38:7		16:0 _38:7	5.8715	7.656	2.5788	1.6746	6.657	3.406		4.23738	2.46816			2.1805	1.561	4.0884	3.7949	1.8582	3.5625		3.03746	1.1032
TAG 58:8	949.1	FA 16:0	42:8		16:0 _42:8	2.9991	3.1334	2.0239	1.3976	1.1225	1.657		2.2422	0.785907			2.089	1.7673	1.9487	3.4977	1.9831	1.6183		2.1842	0.755621
TAG 56:6	925.2	FA 16:0	40:6		16:0 _40:6	7.8322	10.3493	5.9011	3.9658	7.6371	3.8403		6.37774	2.75554			4.58	8.1596	8.0382	7.1311	5.5182	6.6879		6.91936	1.44577
TAG 56:8	921.1	FA 16:0	40:8		16:0 _40:8	9.6706	11.7254	5.2349	4.0733	7.6775	6.8956		7.51996	3.15443			8.5567	9.2824	9.8329	12.6821	6.7955	8.0547		9.68176	1.80952
TAG 53:1	893.2	FA 16:0	37:1		16:0 _37:1	10.1114	15.8455	5.8447	1.9421	13.4614	7.1581		8.18036	5.19373			6.0486	6.9068	5.289	6.9211	2.6928	4.6228		5.95766	1.00825
TAG 58:7	951.2	FA 16:0	42:7		16:0 _42:7	2.1552	2.065	1.1709	1.1214	0	1.0004		1.50258	0.558955			1.0294	0	0	1.6567	1.3624	0		0.53722	0.768325
TAG 54:4	901.1	FA 16:0	38:4		16:0 _38:4	11.4354	16.2837	9.5791	6.9143	14.3252	11.5167		11.1458	3.42708			9.7458	13.9548	15.0608	16.4495	10.7387	10.2998		13.1021	2.95323
TAG 54:5	899.1	FA 16:0	38:5		16:0 _38:5	11.588	18.3324	10.2349	5.7496	18.9157	14.9099		12.163	4.76411			10.505	17.7687	21.2429	15.6009	9.2583	12.7225		15.568	4.20653
TAG 54:2	905.2	FA 16:0	38:2		16:0 _38:2	12.1189	18.1883	9.3035	5.4148	14.1748	9.3282		10.8707	4.7357			9.14	10.2487	10.031	12.155	8.0827	8.4764		10.0102	1.39349
TAG 54:6	897.1	FA 16:0	38:6		16:0 _38:6	12.1892	16.6698	9.0437	7.4657	19.3908	13.7631		11.8263	3.67764			11.6314	11.7873	14.5995	11.4791	8.8312	12.7534		12.4501	1.30042
TAG 54:3	903.2	FA 16:0	38:3		16:0 _38:3	12.4352	19.7151	13.6406	8.4925	22.5946	13.1944		13.4956	4.02956			10.1034	16.7616	17.9903	15.6336	11.6286	13.1394		14.7257	3.1428
TAG 56:7	923.1	FA 16:0	40:7		16:0 _40:7	12.4373	15.7476	8.2451	3.4535	13.4449	8.1035		9.5974	4.68236			9.9672	9.962	9.9651	14.8462	6.8109	9.3958		10.8273	2.26012
TAG 53:2	891.2	FA 16:0	37:2		16:0 _37:2	12.7509	23.1308	12.6448	2.3584	22.2165	10.5287		12.2827	7.40945			10.0787	9.9381	14.9467	16.7105	6.389	11.0775		12.5503	3.08835
TAG 54:8	893.2	FA 16:0	38:8		16:0 _38:8	15.1756	23.7816	8.772	2.9147	20.2033	10.7431		12.2774	7.795			9.0779	10.366	7.9379	10.3874	4.0415	6.9381		8.94146	1.51321
TAG 56:5	927.1	FA 16:0	40:5		16:0 _40:5	1.6199	3.6229	3.5789	1.779	2.0307	1.6166		2.44346	1.05874			1.6242	2.312	3.0019	2.3482	1.8308	1.5584		2.16894	0.594963
TAG 58:6	953.2	FA 16:0	42:6		16:0 _42:6	1.4637	1.1018	0	0	0	1.4429		0.80168	0.745803			1.5368	1.7706	1.5933	1.9594	1.0717	0		1.37202	0.784608
TAG 58:10	945.1	FA 16:0	42:10		16:0 _42:10	1.391	2.1203	1.1341	0	0	0.9527		1.11962	0.767566			0	0.9777	0	1.1296	1.9172	0		0.42146	0.579601
TAG 58:2	961.3	FA 16:0	42:2		16:0 _42:2	0.9192	1.0215	0.7843	0	0.7019	0.5054		0.64608	0.409832			0	0.5507	0.6673	0.8204	0.5218	0.6213		0.53194	0.31338
					Total	2925.67	4023.79	2825.39	1707.34	7118.23	3235.15		2943.47	835.831			2378.04	3679.25	4679.04	3252.23	2600.04	3859.84		3569.68	843.75
													#DIV/0!	#DIV/0!										#DIV/0!	#DIV/0!
TAG 46:3	791.1	FA 16:1	30:2		16:1 _30:2	3.8036	5.7798	3.021	2.5716	12.2483	3.9874		3.83268	1.23138			0.9959	0.9698	1.2213	1.3557	0.757	1.4016		1.18886	0.199604		0.0052655	161 _302
TAG 46:1	795.0	FA 16:1	30:0		16:1 _30:0	12.2985	16.8432	7.0749	9.1083	30.8326	11.7412		11.4132	3.69153			1.6426	1.9268	1.4672	2.0028	0.9927	2.5881		1.9255	0.428686		0.0027331	161 _300
TAG 47:2	807.1	FA 16:1	31:1		16:1 _31:1	2.9184	4.437	2.071	1.221	4.8899	2.3244		2.59436	1.19721			0.9163	0.6734	0.9558	0.9686	0.4769	0.63		0.82882	0.163554		0.022247	161 _311
TAG 50:3	847.1	FA 16:1	34:2		16:1 _34:2	289.67	372.553	232.78	154.507	843.764	307.65		271.432	82.2118			94.0195	108.878	141.633	92.8509	81.5485	145.986		116.673	25.611		0.0087847	161 _342
TAG 52:5	871.1	FA 16:1	36:4		16:1 _36:4	191.314	254.162	195.39	82.9882	618.838	168.879		178.547	62.0269			199.963	269.691	363.61	227.734	196.628	318.952		275.99	66.4669
TAG 50:2	849.1	FA 16:1	34:1		16:1 _34:1	180.252	220.475	144.71	97.8857	468.351	203.281		169.321	48.9852			41.2651	51.2115	64.8848	45.8472	37.526	67.1071		54.0631	11.4747		0.0042297	161 _341
TAG 52:3	875.2	FA 16:1	36:2		16:1 _36:2	171.515	212.848	172.229	66.3475	416.892	169.128		158.414	54.5815			60.7854	79.9511	100.149	73.4068	59.5775	87.2386		80.3061	14.7527		0.025678	161 _362
TAG 50:4	845.1	FA 16:1	34:3		16:1 _34:3	147.66	191.14	111.485	76.4771	536.318	148.47		135.047	43.2184			40.547	40.3713	55.1743	41.8286	33.0737	68.5637		49.297	12.4273		0.006847	161 _343
TAG 48:2	821.1	FA 16:1	32:1		16:1 _32:1	91.7202	119.918	55.8875	66.5321	267.109	98.7072		86.553	25.6362			10.023	10.0582	12.6425	11.0703	9.0362	18.2245		12.4037	3.42366		0.0027331	161 _321
TAG 52:4	873.1	FA 16:1	36:3		16:1 _36:3	376.791	475.339	399.302	161.817	1013.88	369.949		356.64	116.671			239.025	314.231	411.115	274.896	229.271	350.045		317.863	66.7203
TAG 48:3	819.1	FA 16:1	32:2		16:1 _32:2	47.091	63.5824	33.2161	28.4521	167.251	50.626		44.5935	14.0819			6.6066	8.7143	12.168	9.0091	7.5516	12.8561		9.87082	2.59443		0.0033561	161 _322
TAG 48:1	823.1	FA 16:1	32:0		16:1 _32:0	41.4393	59.9472	27.9562	32.9208	108.704	53.0313		43.059	13.3992			6.3858	7.799	10.1383	6.8585	6.2736	14.5698		9.15028	3.35663		0.0032175	161 _320
TAG 51:1	865.1	FA 16:1	35:0		16:1 _35:0	1.0078	2.2153	0.6758	0.5012	1.7301	0.7201		1.02404	0.690358			0.5591	0.463	0	0	0.5852	0.4917		0.30276	0.278573
TAG 52:6	869.0	FA 16:1	36:5		16:1 _36:5	30.9409	41.6955	28.4493	15.56	117.249	27.7158		28.8723	9.31997			28.7998	35.7701	57.7004	36.8894	27.101	50.371		41.9061	11.7867
TAG 51:3	861.1	FA 16:1	35:2		16:1 _35:2	25.463	31.4432	13.6845	9.8787	28.4082	16.8549		19.4649	8.82578			13.2915	10.1064	10.1505	17.5497	5.2818	6.7974		11.5791	4.05138
TAG 51:2	863.1	FA 16:1	35:1		16:1 _35:1	20.41	28.142	10.8096	6.8797	18.9807	14.2311		16.0945	8.36781			11.2887	9.4434	9.4355	14.3391	4.0541	4.5723		9.8158	3.5499
TAG 49:1	837.1	FA 16:1	33:0		16:1 _33:0	1.6242	1.9056	0.6666	0.6719	2.4335	1.7921		1.33208	0.613306			0	0.3679	0	0	0.5096	0.2991		0.1334	0.184278		0.011973	161 _330
TAG 50:1	851.1	FA 16:1	34:0		16:1 _34:0	1.6741	5.9181	2.4223	0.7906	5.7137	2.4814		2.6573	1.94745			1.4187	1.3002	0.5587	2.3149	0	2.2076		1.56002	0.720993
TAG 52:2	877.2	FA 16:1	36:1		16:1 _36:1	16.425	24.2657	13.3881	7.0958	30.7033	20.9811		16.4311	6.68003			10.0016	12.2735	13.2926	14.1565	7.6995	7.6672		11.4783	2.63638
TAG 49:3	833.1	FA 16:1	33:2		16:1 _33:2	14.7318	17.6604	8.4253	7.3858	15.7941	11.1304		11.8667	4.30812			9.3298	5.6125	5.213	9.3443	2.8166	3.8943		6.67878	2.50857
TAG 49:2	835.1	FA 16:1	33:1		16:1 _33:1	11.5661	14.6068	6.2715	4.6093	13.5613	8.9553		9.2018	4.01691			5.0866	3.0901	2.6135	4.4833	1.9252	2.2645		3.5076	1.22109		0.027089	161 _331
TAG 50:5	843.2	FA 16:1	34:4		16:1 _34:4	11.0801	16.1598	8.6412	5.92	47.7855	12.2901		10.8182	3.85679			5.5351	5.6714	7.1313	5.9925	4.772	8.3607		6.5382	1.19673
TAG 47:1	809.1	FA 16:1	31:0		16:1 _31:0	3.0291	4.0007	1.2764	0.9513	2.8361	1.4493		2.14136	1.3123			0.6211	0.461	0.6072	0.3525	0.4517	0.5207		0.5125	0.110772		0.044542	161 _310
TAG 48:4	817.1	FA 16:1	32:3		16:1 _32:3	5.7327	8.1853	4.2394	3.8538	16.4967	6.0854		5.61932	1.72014			1.7213	1.7343	2.1011	1.6644	1.3401	2.47		1.93822	0.343851		0.0052655	161 _323
TAG 51:4	859.1	FA 16:1	35:3		16:1 _35:3	5.1006	8.9196	5.0457	3.0625	13.6321	4.987		5.42308	2.1351			3.4944	2.8656	4.0307	3.6287	2.2796	2.9201		3.3879	0.493496
TAG 54:7	895.1	FA 16:1	38:6		16:1 _38:6	4.7051	5.7492	4.7175	2.6037	10.489	4.5297		4.46104	1.14446			3.4878	3.523	3.2146	3.8546	2.3158	3.5625		3.5285	0.22788
TAG 56:8	921.1	FA 16:1	40:7		16:1 _40:7	3.6419	2.9004	2.6854	1.5437	4.2232	3.2442		2.80312	0.791764			1.3816	2.31	3.0698	1.0949	1.5793	1.5824		1.88774	0.798995
TAG 54:6	897.1	FA 16:1	38:5		16:1 _38:5	7.573	7.588	6.9418	3.7374	15.1033	8.2549		6.81902	1.78417			6.2764	7.2933	10.761	7.2714	5.9793	6.4582		7.61206	1.81995
TAG 54:2	905.2	FA 16:1	38:1		16:1 _38:1	8.0629	7.3431	2.4871	1.4561	4.2941	4.5186		4.77356	2.90348			4.3978	3.5695	1.8589	5.3187	1.4091	1.5459		3.33816	1.62013
TAG 54:3	903.2	FA 16:1	38:2		16:1 _38:2	8.3976	10.633	6.7821	2.8619	8.8485	6.4596		7.02684	2.85534			5.7149	4.0954	4.5558	5.7556	3.3484	2.012		4.42674	1.53155
TAG 54:4	901.1	FA 16:1	38:3		16:1 _38:3	8.8513	13.695	11.3835	5.382	18.2667	10.4265		9.94766	3.09761			6.5841	8.229	10.0179	7.9945	7.1062	8.4329		8.25168	1.22473
TAG 56:7	923.1	FA 16:1	40:6		16:1 _40:6	1.9743	1.5511	2.4434	1.5269	1.9357	2.2041		1.93996	0.401943			0.7951	1.6901	1.6205	1.2213	0.9985	0.952		1.2558	0.396028		0.04246	161 _406
TAG 54:8	893.2	FA 16:1	38:7		16:1 _38:7	0	1.2054	0.5667	0	2.6662	1.2714		0.6087	0.620084			0.6756	0	1.6579	0	0	0.8307		0.63284	0.687877
					Total	1748.46	2252.81	1527.13	867.101	4870.23	1758.36		1630.77	502.741			822.636	1014.35	1324.75	931.055	744.266	1206.38		1059.83	204.065
													#DIV/0!	#DIV/0!										#DIV/0!	#DIV/0!
TAG 46:0	797.1	FA 17:0	29:0		17:0 _29:0	1.255	1.5289	0.2945	0.272	0.6616	0.2511		0.7203	0.62092			0	0	0.4677	0.4337	0.39	0.336		0.24748	0.231032
TAG 47:1	809.1	FA 17:0	30:1		17:0 _30:1	0.759	1.3236	0.5494	0.2667	0.8794	0.5479		0.68932	0.395396			0.2444	0.2304	0	0	0.2945	0.4654		0.18804	0.195331
TAG 49:1	839.2	FA 17:0	32:1		17:0 _32:1	2.3035	3.5176	1.4669	0.6171	3.4833	1.6507		1.91116	1.08102			0.9654	0.6157	0.9293	0.9681	0.2554	1.229		0.9415	0.218077
TAG 51:2	863.1	FA 17:0	34:2		17:0 _34:2	7.1814	11.6413	7.1464	3.8828	17.25	6.341		7.23858	2.80458			4.4202	7.0729	9.2462	5.7227	4.2569	5.3992		6.37224	1.86613
TAG 51:3	861.1	FA 17:0	34:3		17:0 _34:3	2.9485	3.57	2.3628	1.4724	9.1318	2.799		2.63054	0.778626			1.6627	2.0316	2.8581	1.8091	1.1844	2.8998		2.25226	0.587157
TAG 49:1	837.1	FA 17:0	32:1		17:0 _32:1	3.0006	3.7698	2.0412	1.4347	5.9178	2.4208		2.53342	0.89569			0.6239	0.8842	0.9443	1.0304	0.5247	0.7523		0.84702	0.160646		0.0078863	170 _321.1
TAG 47:0	811.1	FA 17:0	30:0		17:0 _30:0	3.3255	2.7584	1.3944	0.6802	1.3775	0.9803		1.82776	1.15458			1.0439	0.6469	1.0171	0.6326	0.2641	0.6167		0.79144	0.218698
TAG 51:1	865.1	FA 17:0	34:1		17:0 _34:1	5.0722	6.807	4.2536	2.7757	9.2988	5.3324		4.84818	1.48074			2.5436	3.256	4.1808	2.9304	1.8205	3.0324		3.18864	0.611575
TAG 53:4	887.1	FA 17:0	36:4		17:0 _36:4	4.5353	6.6334	5.6188	1.3396	11.9339	4.863		4.59802	1.99225			9.3125	13.8418	18.736	13.1402	9.6196	15.2367		14.0534	3.4162		0.0067864	170 _364
TAG 53:2	891.2	FA 17:0	36:2		17:0 _36:2	5.2433	8.242	5.1167	1.4403	10.831	4.9984		5.00814	2.41115			3.9997	6.3538	5.6021	5.7026	3.5269	4.4187		5.21538	0.974104
TAG 53:3	889.1	FA 17:0	36:3		17:0 _36:3	8.0064	10.1227	9.44	3.797	17.4798	8.1247		7.89816	2.4601			9.5924	16.96	20.7864	14.5797	10.219	12.8355		14.9508	4.22539
TAG 53:1	893.2	FA 17:0	36:1		17:0 _36:1	1.8366	2.5424	1.5692	0.5841	2.046	0.4779		1.40204	0.871818			1.0187	1.1739	1.3481	2.0937	0.3656	0.5741		1.2417	0.556157
					Total	45.4673	62.4571	41.2539	18.5626	90.2909	38.7872		41.3056	15.7186			35.4274	53.0672	66.1161	49.0432	32.7216	47.7958		50.2899	11.0323
													#DIV/0!	#DIV/0!										#DIV/0!	#DIV/0!
TAG 51:1	865.1	FA 17:1	34:0		17:1 _34:0	0.3902	0.9109	0	0	0.4642	0		0.26022	0.401068			0	0	0	0	0	0.3798		0.07596	0.169852
TAG 47:1	809.1	FA 17:1	30:0		17:1 _30:0	0.4799	0.9509	0.503	0.2158	0.6296	0.4032		0.51056	0.270789			0.2394	0	0.3412	0.2613	0	0		0.16838	0.15831
TAG 49:1	837.1	FA 17:1	32:0		17:1 _32:0	1.1172	2.0814	0.8678	0.8954	1.4638	1.3948		1.27132	0.499844			0.4811	0.6129	0.7554	0.8267	0.3597	0.2642		0.58806	0.224663
TAG 49:3	833.1	FA 17:1	32:2		17:1 _32:2	1.2286	1.4971	0.6124	0.596	2.6894	1.1802		1.02286	0.400835			0.4173	0.5227	0.5326	0.3936	0.2749	0.4636		0.46596	0.0617852
TAG 51:2	863.1	FA 17:1	34:1		17:1 _34:1	4.175	6.4489	4.65	1.9881	10.8092	5.429		4.5382	1.66521			2.6232	2.5301	2.6809	2.1702	2.0381	2.6283		2.52654	0.206468		0.044551	171 _341
TAG 49:2	835.1	FA 17:1	32:1		17:1 _32:1	2.0116	3.5043	1.6211	1.0406	3.9337	2.1395		2.06342	0.911923			0.6992	0.7988	1.3647	0.4389	0.6156	0.5422		0.76876	0.360909		0.032196	171 _321
TAG 51:3	861.1	FA 17:1	34:2		17:1 _34:2	7.0371	9.0811	6.2225	3.3016	17.5038	7.3014		6.58874	2.11307			4.4616	5.1368	6.5632	4.7235	3.6753	5.3501		5.24704	0.813336
TAG 51:4	859.1	FA 17:1	34:3		17:1 _34:3	3.2901	5.3992	3.0736	2.1115	11.4282	4.1502		3.60492	1.23779			1.9344	2.6853	3.4308	1.9042	1.8724	2.7557		2.54208	0.638775
TAG 53:3	889.1	FA 17:1	36:2		17:1 _36:2	5.1058	6.7543	4.9894	1.697	8.1108	5.1231		4.73392	1.84796			2.7959	4.243	4.9547	4.647	2.6866	2.4695		3.82202	1.1206
TAG 53:5	885.1	FA 17:1	36:4		17:1 _36:4	5.9294	8.5783	6.7937	2.7638	14.8267	6.2935		6.07174	2.11045			10.6456	13.4929	16.9597	13.7183	8.8045	14.5282		13.8689	2.26613		0.0093841	171 _364
TAG 53:4	887.1	FA 17:1	36:3		17:1 _36:3	11.4551	13.2147	11.3807	3.8021	24.6585	8.9765		9.76582	3.65873			9.3505	14.6698	19.2582	12.6104	10.6656	15.8237		14.3425	3.68732
TAG 53:2	891.2	FA 17:1	36:1		17:1 _36:1	0.4958	2.2339	0.8032	0	1.6902	0.77		0.86058	0.832341			0	1.0721	1.6724	1.254	0.5455	0.8758		0.97486	0.619294
					Total	42.7158	60.655	41.5174	18.4119	98.2081	43.1614		41.2923	15.0333			33.6482	45.7644	58.5138	42.9481	31.5382	46.0811		45.3911	8.89782
													#DIV/0!	#DIV/0!										#DIV/0!	#DIV/0!
TAG 46:1	795.0	FA 18:0	28:1		18:0 _28:1	0.6019	0.7167	0	0.2667	0.4403	0.3597		0.389	0.282777			0.2744	0.504	0.5232	0.5582	0	0.3365		0.43926	0.125621
TAG 46:0	797.1	FA 18:0	28:0		18:0 _28:0	0.61	0.9875	0.3433	0.4487	0	0.8267		0.64324	0.265088			0.6096	0	0.3522	0.4255	0.2283	0.4897		0.3754	0.230156
TAG 48:3	819.1	FA 18:0	30:3		18:0 _30:3	0	0.3022	0	0.2133	0.4617	0.19		0.1411	0.13544			0.2835	0.4363	0.5529	0.412	0.2377	0.2735		0.39164	0.11626
TAG 52:2	877.2	FA 18:0	34:2		18:0 _34:2	45.5951	65.6354	48.7539	24.3797	91.633	44.4917		45.7712	14.6863			42.4219	79.6341	112.409	84.7451	52.521	71.2612		78.0943	25.2158
TAG 49:1	839.2	FA 18:0	31:1		18:0 _31:1	1.1346	1.2762	0.5066	0	0.4776	0.3205		0.64758	0.542809			0.3912	0	0.4749	0.5309	0.4725	0.5626		0.39192	0.228547
TAG 48:2	821.1	FA 18:0	30:2		18:0 _30:2	1.4967	0.8651	0.8747	0.6246	1.0731	0.9088		0.95398	0.323752			0.5637	1.0169	1.6648	1.2493	0.3202	1.0313		1.1052	0.400124
TAG 48:1	823.1	FA 18:0	30:1		18:0 _30:1	1.649	2.529	0.9969	0.8297	3.3681	1.2233		1.44558	0.679192			0.5213	1.0219	0.9042	0.7237	0.4175	0.5383		0.74188	0.220901
TAG 52:3	875.2	FA 18:0	34:3		18:0 _34:3	17.3139	22.5185	16.3286	8.8563	42.8709	17.3242		16.4683	4.89935			13.7639	20.5095	27.7858	17.3126	13.0873	21.8713		20.2486	5.24838
TAG 51:1	865.1	FA 18:0	33:1		18:0 _33:1	1.8929	2.6588	1.386	1.0246	2.4735	1.1		1.61246	0.676933			1.3579	1.037	0.5224	1.2924	0.8266	1.0878		1.0595	0.32904
TAG 52:4	873.1	FA 18:0	34:4		18:0 _34:4	2.1546	3.0965	2.0224	0.7484	4.7691	2.4086		2.0861	0.854855			2.475	3.1512	6.6276	3.8223	2.2608	2.9192		3.79906	1.6544
TAG 50:1	851.1	FA 18:0	32:1		18:0 _32:1	7.9646	13.0708	6.5383	7.3543	22.6634	13.0448		9.59456	3.20174			3.5976	4.84	6.1355	4.4267	3.8243	4.8538		4.77072	0.917726		0.022734	180 _321
TAG 50:2	849.1	FA 18:0	32:2		18:0 _32:2	6.7506	8.7311	6.0344	4.1283	16.1542	6.7871		6.4863	1.65558			3.8799	6.1982	6.0784	5.7931	4.0757	4.4623		5.28238	1.04555
TAG 48:0	825.1	FA 18:0	30:0		18:0 _30:0	3.1194	3.9504	1.6403	1.9024	2.1478	2.8561		2.69372	0.938442			1.586	1.6543	0.9998	2.4702	1.8786	1.7433		1.69072	0.524408
TAG 50:0	853.1	FA 18:0	32:0		18:0 _32:0	4.5502	7.8404	3.0366	4.5059	5.1373	4.7286		4.93234	1.7621			3.51	4.0252	4.6692	5.3456	2.4946	4.8313		4.47626	0.716963
TAG 51:2	863.1	FA 18:0	33:2		18:0 _33:2	4.107	6.6015	2.0532	2.2643	2.1222	2.1518		3.43556	1.96245			2.5978	2.0849	2.1607	2.7087	1.3373	1.7155		2.25352	0.403804
TAG 52:1	879.2	FA 18:0	34:1		18:0 _34:1	20.2909	32.6866	25.3392	14.1466	34.0396	20.9973		22.6921	6.86587			14.3785	29.2439	36.2831	26.1189	16.7444	18.0941		24.8237	8.75961
TAG 52:0	881.2	FA 18:0	34:0		18:0 _34:0	4.7966	6.1781	3.1014	2.963	0	1.9391		3.79564	1.68078			3.0815	3.6046	2.953	4.875	3.873	2.3491		3.37264	0.951234
TAG 54:0	909.4	FA 18:0	36:0		18:0 _36:0	4.1285	2.795	2.5859	2.415	1.5013	2.3632		2.85752	0.730283			1.2969	2.634	3.044	1.8968	3.0469	2.1501		2.20436	0.672794
TAG 58:6	953.2	FA 18:0	40:6		18:0 _40:6	3.7098	2.8793	1.8133	1.395	1.613	2.1235		2.38418	0.918524			1.2834	1.9629	0.96	5.2365	3.0282	2.2138		2.33132	1.70061
TAG 56:6	925.2	FA 18:0	38:6		18:0 _38:6	2.8354	5.1137	2.3485	1.2362	2.3879	2.2986		2.76648	1.4361			3.3258	5.0161	5.4669	7.1985	4.1128	3.8204		4.96554	1.51988
TAG 54:5	899.1	FA 18:0	36:5		18:0 _36:5	7.0844	9.9392	8.0449	3.0948	16.0895	9.5623		7.54512	2.74172			20.1876	30.8931	41.4819	27.3755	20.1617	28.6019		29.708	7.70278		0.0052655	180 _365
TAG 58:0	965.1	FA 18:0	40:0		18:0 _40:0	7.7264	7.6175	8.3247	7.3044	9.0714	10.4244		8.27948	1.25475			10.8958	10.0513	7.5793	6.999	7.4816	6.0851		8.3221	2.05673
TAG 53:1	893.2	FA 18:0	35:1		18:0 _35:1	2.4961	4.096	1.3209	0.7828	1.2775	2.0926		2.15768	1.27145			1.0058	1.0573	0.9827	1.7964	1.3894	1.3173		1.2319	0.342659
TAG 58:8	949.1	FA 18:0	40:8		18:0 _40:8	2.4181	4.5356	2.1568	1.5035	2.177	1.6072		2.44424	1.2291			3.3217	3.509	1.2882	4.5657	1.5349	1.5493		2.84678	1.39027
TAG 53:2	891.2	FA 18:0	35:2		18:0 _35:2	2.3737	4.5272	1.7319	1.3398	2.5414	2.579		2.51032	1.23159			2.3319	2.1812	2.1924	3.2858	1.2443	2.1314		2.42454	0.487182
TAG 54:1	907.2	FA 18:0	36:1		18:0 _36:1	2.2846	6.2578	1.0442	1.8433	0	3.8171		3.0494	2.05813			2.5423	5.8158	4.8674	4.0801	3.9881	1.7191		3.80494	1.6728
TAG 56:5	927.1	FA 18:0	38:5		18:0 _38:5	1.8697	5.4883	3.6539	3.0003	3.2528	2.2441		3.25126	1.42763			3.3253	5.7241	6.3381	6.8688	4.2736	3.7087		5.193	1.58848
TAG 58:7	951.2	FA 18:0	40:7		18:0 _40:7	1.739	4.8449	1.9703	1.1089	0	2.501		2.43282	1.43795			2.4091	2.8385	4.0821	1.8145	2.221	2.3379		2.69642	0.855741
TAG 56:7	923.1	FA 18:0	38:7		18:0 _38:7	1.4685	1.4466	0	0	0	1.1866		0.82034	0.75703			0	0	1.3002	1.0852	0.833	0.8576		0.6486	0.612423
TAG 56:2	933.2	FA 18:0	38:2		18:0 _38:2	1.4287	2.2149	1.8459	1.4081	1.2302	1.8686		1.75324	0.338922			1.2953	2.0173	2.2092	3.0416	0.8955	0.5917		1.83102	0.930878
TAG 56:3	931.2	FA 18:0	38:3		18:0 _38:3	1.167	4.7166	2.8152	2.1067	2.6258	3.589		2.8789	1.36128			1.6896	4.2442	3.1181	3.4497	3.1121	1.3823		2.77678	1.20925
TAG 54:2	905.2	FA 18:0	36:2		18:0 _36:2	30.3368	40.0473	34.3095	14.1056	35.6608	35.205		30.8008	9.95177			33.8049	69.0096	70.7004	64.9936	40.557	35.0797		54.7176	18.6299
TAG 54:4	901.1	FA 18:0	36:4		18:0 _36:4	35.4287	51.5724	52.6737	19.5556	76.1015	39.7218		39.7904	13.5395			122.493	229.209	245.309	191.906	152.026	151.789		188.141	51.4783		0.0027331	180 _364
TAG 54:6	897.1	FA 18:0	36:6		18:0 _36:6	0.7573	1.126	1.0532	0.6108	1.4434	0		0.70946	0.449171			1.4528	2.6415	2.6982	1.9575	1.2986	2.2398		2.19796	0.515219		0.011973	180 _366
TAG 56:4	959.2	FA 18:0	38:4		18:0 _38:4	0.6711	0	0.5738	0	0	0.5632		0.36162	0.33278			0	0.8039	0	0	0	0		0.16078	0.359515
TAG 54:3	903.2	FA 18:0	36:3		18:0 _36:3	54.015	73.7693	75.0899	25.5603	93.5382	63.423		58.3715	20.2341			107.329	211.21	230.266	171.983	141.829	129.165		169.991	52.2719		0.0083725	180 _363
TAG 56:2	935.2	FA 18:0	38:2		18:0 _38:2	0.6604	2.0595	0.6732	0	0	0.8868		0.85598	0.750628			0	1.1027	1.1256	0.8316	0.5168	0.6369		0.73936	0.460124
TAG 55:2	917.1	FA 18:0	37:2		18:0 _37:2	0.606	1.4876	1.0518	0.563	0.676	0.9063		0.92294	0.376075			1.6126	1.8946	2.0762	2.1217	0.7806	1.8158		1.90418	0.206051
TAG 58:2	961.3	FA 18:0	40:2		18:0 _40:2	0	0	0.4655	0	0.7019	0		0.0931	0.208178			0	0.7671	0	0.8957	0	0		0.33256	0.457641
TAG 58:1	963.2	FA 18:0	40:1		18:0 _40:1	0	0	0.8136	0.6036	0	0.7641		0.43626	0.405744			0	0	0.8231	0	0	1.1783		0.40028	0.562309
TAG 60:2	991.3	FA 18:0	42:2		18:0 _42:2	0	0.7472	0	0	0	0		0.14944	0.334158			0	0	0	0	0	0		0	0
					Total	289.233	416.927	325.316	164.195	481.721	311.386		301.411	90.8178			416.896	753.545	849.007	676.193	498.931	518.792		642.887	174.865
													#DIV/0!	#DIV/0!										#DIV/0!	#DIV/0!
TAG 46:2	793.1	FA 18:1	28:1		18:1 _28:1	3.5686	5.6899	3.0638	2.229	7.2052	3.7615		3.66256	1.2789			1.6111	2.0753	2.5104	2.0636	1.2852	2.5504		2.16216	0.385009
TAG 47:2	807.1	FA 18:1	29:1		18:1 _29:1	1.2227	1.8281	0.7822	0.5019	1.1651	0.7669		1.02036	0.520372			0.8383	1.0563	0.7025	0.8277	0.6606	0.8267		0.8503	0.127958
TAG 46:1	795.0	FA 18:1	28:0		18:1 _28:0	3.9477	5.7083	3.7739	2.5238	7.1525	3.8166		3.95406	1.13736			1.1394	1.4842	2.1416	1.5326	1.6071	1.5551		1.57058	0.360944		0.0066288	181 _280
TAG 50:2	849.1	FA 18:1	32:1		18:1 _32:1	203.14	246.807	164.567	105.186	503.264	209.413		185.823	53.6879			53.6602	63.3577	75.0481	54.6833	41.3974	83.2813		66.0061	12.9212		0.0052655	181 _321
TAG 50:3	847.1	FA 18:1	32:2		18:1 _32:2	107.848	126.372	92.9958	53.1422	303.18	101.928		96.4572	27.1236			43.0214	59.6115	68.7796	47.7421	42.651	63.4037		56.5117	10.7994		0.02607	181 _322
TAG 50:1	851.1	FA 18:1	32:0		18:1 _32:0	97.6145	142.646	95.3156	69.4457	268.021	126.82		106.368	28.7072			45.7889	70.8298	85.857	58.5583	48.1372	78.2363		67.8541	15.922		0.04562	181 _320
TAG 52:4	873.1	FA 18:1	34:3		18:1 _34:3	393.217	519.939	403.948	175.418	1089.1	367.27		371.959	124.523			273.991	349.113	475.42	307.67	256.333	431.001		367.439	84.1736
TAG 52:5	871.1	FA 18:1	34:4		18:1 _34:4	41.1771	53.4092	36.059	18.8537	128.025	37.0506		37.3099	12.4138			41.8054	58.9065	73.2268	47.7963	41.607	62.721		56.8912	12.4016
TAG 48:2	821.1	FA 18:1	30:1		18:1 _30:1	24.4172	32.8261	21.3208	15.2757	59.4189	27.973		24.3626	6.64254			6.0106	7.0079	7.3973	7.2008	5.1013	7.8831		7.09994	0.690483		0.0027331	181 _301
TAG 48:1	823.1	FA 18:1	30:0		18:1 _30:0	23.0669	29.3991	19.4663	15.1854	51.3545	29.519		23.3273	6.25439			8.4525	10.4439	9.7928	9.0733	6.5823	11.4767		9.84784	1.17881		0.0052655	181 _300
TAG 47:1	809.1	FA 18:1	29:0		18:1 _29:0	1.42	1.951	1.0709	0.4867	1.5358	1.0565		1.19702	0.538148			0.4295	0.6279	0.5582	0.4769	0.3694	0.5675		0.532	0.0785585		0.04246	181 _290
TAG 51:3	861.1	FA 18:1	33:2		18:1 _33:2	20.1258	26.443	12.5601	9.9538	25.9451	11.7373		16.164	6.93729			13.6665	13.6144	13.1895	14.3142	7.4232	14.2428		13.8055	0.470453
TAG 51:2	863.1	FA 18:1	33:1		18:1 _33:1	17.385	28.4501	13.4982	7.84	27.7006	15.1591		16.4665	7.57276			10.2954	10.9099	10.5483	10.2248	5.2967	9.1109		10.2179	0.67445
TAG 48:4	817.1	FA 18:1	30:3		18:1 _30:3	1.8545	3.2898	2.0521	1.2073	3.6639	2.1583		2.1124	0.754608			1.7724	2.8774	4.0009	2.4756	1.5677	3.125		2.85026	0.82194
TAG 48:3	819.1	FA 18:1	30:2		18:1 _30:2	9.4698	10.0922	9.1948	4.6384	18.4237	9.2124		8.52152	2.20088			5.1377	7.8468	8.3948	6.1686	4.4206	5.958		6.70118	1.36576
TAG 52:1	879.2	FA 18:1	34:0		18:1 _34:0	8.1235	19.5071	8.6128	7.0539	20.2767	12.7872		11.2169	5.12041			11.1969	17.9498	19.5621	15.5245	9.8074	12.2713		15.3009	3.57931
TAG 51:1	865.1	FA 18:1	33:0		18:1 _33:0	2.5014	4.8093	2.9641	1.4515	5.7757	3.3174		3.00874	1.22695			1.5318	2.6884	2.3749	3.0217	1.4563	3.1833		2.56002	0.653761
TAG 52:2	877.2	FA 18:1	34:1		18:1 _34:1	496.187	578.659	552.593	205.547	986.523	540.014		474.6	153.334			287.939	466.049	593.609	379.768	319.074	449.875		435.448	112.936
TAG 49:1	837.1	FA 18:1	31:0		18:1 _31:0	3.9349	5.6567	2.9039	2.2867	6.1148	3.3026		3.61696	1.28826			2.3517	1.9474	2.1945	2.0848	1.6539	2.3261		2.1809	0.168966
TAG 52:3	875.2	FA 18:1	34:2		18:1 _34:2	695.542	866.846	775.718	317.904	1608.1	726.509		676.504	210.672			539.64	870.501	1133.1	756.293	614.307	888.183		837.543	215.842
TAG 49:2	835.1	FA 18:1	31:1		18:1 _31:1	4.3683	6.438	3.749	2.4187	7.7787	4.3025		4.2553	1.44988			2.8264	2.4088	1.9452	1.9924	1.7046	1.8244		2.19944	0.413844		0.026991	181 _311
TAG 58:1	963.2	FA 18:1	40:0		18:1 _40:0	5.2175	7.5568	5.442	4.6759	6.6253	6.4388		5.8662	1.14057			7.7901	7.619	4.8998	6.1197	5.5835	4.4797		6.18166	1.5163
TAG 55:3	915.2	FA 18:1	37:2		18:1 _37:2	5.5384	11.0664	9.3709	2.3255	11.5795	5.0951		6.67926	3.50921			10.3197	13.0686	18.9994	12.7621	8.4626	10.8762		13.2052	3.44739
TAG 58:6	953.2	FA 18:1	40:5		18:1 _40:5	3.3868	5.9776	3.2427	1.9241	2.2518	3.053		3.51684	1.49159			2.5133	2.4951	2.7016	2.753	1.1004	1.5501		2.40262	0.489834
TAG 56:4	959.2	FA 18:1	38:3		18:1 _38:3	2.8834	3.2621	2.3211	1.1227	2.0305	2.1431		2.34648	0.816439			2.2638	3.1604	2.1876	3.4382	1.3771	2.4805		2.7061	0.560742
TAG 56:8	921.1	FA 18:1	38:7		18:1 _38:7	2.7239	5.9398	3.6078	0.9407	4.1717	2.4721		3.13686	1.83806			3.3447	4.1018	4.3521	4.648	3.2852	3.1704		3.9234	0.640812
TAG 58:7	951.2	FA 18:1	40:6		18:1 _40:6	7.0514	7.7044	5.2321	2.72	6.977	5.3041		5.6024	1.93987			5.5483	11.0579	6.6598	7.9287	4.4906	3.0333		6.8456	2.96512
TAG 58:3	959.3	FA 18:1	40:2		18:1 _40:2	2.6648	3.0149	2.1452	1.0376	1.8766	1.9806		2.16862	0.754568			2.0922	2.9209	2.0218	3.1776	1.2728	2.2925		2.501	0.518248
TAG 54:1	907.2	FA 18:1	36:0		18:1 _36:0	2.47	4.0949	1.6674	1.0141	1.6734	1.7293		2.19514	1.18057			3.7267	1.6931	3.2184	1.7007	0.7391	1.308		2.32938	1.07077
TAG 58:2	961.3	FA 18:1	40:1		18:1 _40:1	2.4607	4.5312	1.4536	0.8841	0.8428	2.0186		2.26964	1.39641			2.325	1.5521	1.4209	1.8474	0.8664	0.9493		1.61894	0.510593
TAG 56:2	933.2	FA 18:1	38:1		18:1 _38:1	8.9168	13.7987	4.8567	3.2268	5.569	5.6217		7.28414	4.18997			7.9138	6.4261	5.089	7.4041	3.2729	4.1143		6.18946	1.58288
TAG 58:8	949.1	FA 18:1	40:7		18:1 _40:7	9.2309	10.8264	8.6946	3.5449	7.8504	5.906		7.64056	2.89711			10.0054	9.9563	11.881	11.0395	8.5195	4.6145		9.49934	2.84477
TAG 53:5	885.1	FA 18:1	35:4		18:1 _35:4	2.3166	4.2881	1.7711	1.4258	6.1563	2.4508		2.45048	1.10751			3.3558	5.46	6.9859	5.391	3.2059	4.1607		5.07068	1.38664
TAG 58:4	957.2	FA 18:1	40:3		18:1 _40:3	1.9933	1.9883	2.2273	0.9141	1.8273	0.8746		1.59952	0.651082			1.3901	2.1842	1.6833	1.8389	0.7844	1.4769		1.71468	0.315736
TAG 56:7	923.1	FA 18:1	38:6		18:1 _38:6	11.8072	16.8315	13.3707	5.8475	20.1952	12.0034		11.9721	3.97205			12.4902	18.9645	20.1542	20.8673	13.2644	13.7454		17.2443	3.85346
TAG 53:4	887.1	FA 18:1	35:3		18:1 _35:3	11.8218	16.9206	13.5058	5.5994	25.3073	11.2212		11.8138	4.12045			13.6578	19.1037	24.1658	16.7374	13.0023	17.0705		18.147	3.88716
TAG 53:1	893.2	FA 18:1	35:0		18:1 _35:0	1.8033	4.5842	2.385	0.4608	3.3684	1.3766		2.12198	1.54502			1.6631	2.0049	2.6777	2.9563	0.9503	2.5317		2.36674	0.523814
TAG 58:9	947.2	FA 18:1	40:8		18:1 _40:8	15.7109	19.7097	9.0159	6.3968	6.6258	6.1406		11.3948	6.04177			13.108	12.9678	11.512	11.7475	5.9156	8.1679		11.5006	1.99402
TAG 56:3	931.2	FA 18:1	38:2		18:1 _38:2	15.9924	21.7746	17.4481	7.3189	19.3961	16.5117		15.8091	5.26508			11.9686	17.6868	18.8563	15.8888	11.4926	11.5311		15.1863	3.31395
TAG 56:6	925.2	FA 18:1	38:5		18:1 _38:5	18.8345	25.1153	22.1067	8.3832	28.0955	19.5782		18.8036	6.32325			22.6989	35.8899	36.6735	30.203	20.2664	22.1142		29.5159	6.95679
TAG 58:10	945.1	FA 18:1	40:9		18:1 _40:9	20.5642	20.2315	7.0704	5.5067	5.6554	7.4418		12.1629	7.55334			13.3089	8.737	5.6188	8.9545	3.5124	4.4598		8.2158	3.44996
TAG 56:5	927.1	FA 18:1	38:4		18:1 _38:4	21.1397	24.7405	21.4731	9.4224	25.8015	16.6631		18.6878	5.92351			22.5543	34.3102	31.5207	26.7526	22.8019	23.0141		27.6304	5.18656
TAG 55:1	919.2	FA 18:1	37:0		18:1 _37:0	22.5533	31.6144	11.8894	7.6545	11.6528	8.4699		16.4363	10.3568			16.6389	13.4514	8.002	11.1157	4.5044	5.8288		11.0074	4.28804
TAG 59:3	975.2	FA 18:1	41:2		18:1 _41:2	1.2155	1.5222	1.044	0	0.9084	1.1022		0.97678	0.576372			0.6172	0.8843	0.7869	0.966	0.5693	1.047		0.86028	0.166651
TAG 53:2	891.2	FA 18:1	35:1		18:1 _35:1	28.1742	43.693	18.8492	11.1166	26.641	16.0485		23.5763	12.846			18.2416	18.7204	18.3211	18.9633	8.9471	12.4541		17.3401	2.74718
TAG 55:2	917.1	FA 18:1	37:1		18:1 _37:1	28.2274	40.4982	18.9782	9.1258	23.8663	16.0137		22.5687	12.1456			22.5121	20.203	19.1231	20.9955	8.8537	15.0949		19.5857	2.79793
TAG 60:3	987.2	FA 18:1	42:2		18:1 _42:2	1.0334	1.3366	0.7092	0	0	0.8366		0.78316	0.49764			0.7562	1.013	1.0322	0.8293	0.7797	0.9437		0.91488	0.119085
TAG 53:3	889.1	FA 18:1	35:2		18:1 _35:2	33.9487	46.8767	25.9154	13.8001	38.7548	19.6623		28.0406	12.9152			25.7109	27.7595	29.9355	27.4183	16.2767	22.1001		26.5849	2.9231
TAG 54:2	905.2	FA 18:1	36:1		18:1 _36:1	48.2114	75.6281	60.6038	21.6832	58.6318	51.3192		51.4891	19.7796			47.2134	93.7178	85.2673	69.2853	46.5903	48.9951		68.8958	20.9193
TAG 54:6	897.1	FA 18:1	36:5		18:1 _36:5	108.247	139.03	124.994	49.8636	291.595	111.333		106.693	34.0372			287.556	387.508	485.007	323.998	303.545	400.03		376.82	76.0191		0.0027331	181 _365
TAG 59:2	977.2	FA 18:1	41:1		18:1 _41:1	0	1.1387	0	0	0	0		0.22774	0.509242			0.7397	0	0.7588	0.7733	0.8727	0.5636		0.56708	0.328128
TAG 60:2	991.3	FA 18:1	42:1		18:1 _42:1	0	0	0	0	0	0		0	0			0	0	0	0	0	0.5888		0.11776	0.263319
TAG 60:2	989.3	FA 18:1	42:1		18:1 _42:1	0	1.0911	0.6207	0	0	1.2765		0.59766	0.595658			0.8059	0.7222	0	0	0	0.7035		0.44632	0.409253
TAG 56:2	935.2	FA 18:1	38:1		18:1 _38:1	0	1.8646	0	0.5112	2.2966	0		0.47516	0.807647			0.4743	1.5903	1.6133	0.8514	0.4301	0.6995		1.04576	0.525087
TAG 54:3	903.2	FA 18:1	36:2		18:1 _36:2	522.644	558.837	638.431	170.438	824.701	501.214		478.313	179.86			469.588	692.207	680.098	539.731	479.968	530.101		582.345	98.5961
TAG 54:5	899.1	FA 18:1	36:4		18:1 _36:4	618.29	766.279	811.777	233.186	1344.42	623.074		610.521	227.686			1498.09	2218.65	2454.41	1875.46	1567.88	1853.92		1980.1	367.792		0.0027331	181 _364
TAG 54:4	901.1	FA 18:1	36:3		18:1 _36:3	1144.35	1312.32	1418.77	405.054	2110.21	1112.21		1078.54	396.692			1654.08	2305.11	2563.49	1965.92	1598.26	1858.53		2069.43	363.093		0.017229	181 _363
					Total	4891.56	5972.45	5517.2	2015.67	10057.3	4836.46		4646.67	1543.83			5570.17	8024.2	9161.47	6789.95	5584.09	7032.35		7315.63	1352.08
													#DIV/0!	#DIV/0!										#DIV/0!	#DIV/0!
TAG 46:3	791.1	FA 18:2	28:1		18:2 _28:1	2.8946	4.8857	3.1006	2.0374	7.6702	3.8343		3.35052	1.07068			1.4289	2.6478	2.7311	2.7068	1.8083	2.7718		2.45728	0.576633
TAG 46:2	793.1	FA 18:2	28:0		18:2 _28:0	4.5894	5.8802	4.7252	3.4947	10.448	5.5149		4.84088	0.92511			3.0399	3.8736	4.6404	2.8449	2.7449	3.9942		3.6786	0.735813
TAG 52:5	871.1	FA 18:2	34:3		18:2 _34:3	272.822	379.332	286.214	127.651	922.019	256.744		264.553	90.1594			317.334	440.763	584.075	390.211	328.065	535.603		453.597	107.819
TAG 50:3	847.1	FA 18:2	32:1		18:2 _32:1	164.911	231.629	144.899	100.883	486.344	182.42		164.948	48.1089			83.5855	108.628	137.58	89.8445	80.4697	140.427		112.013	26.3251
TAG 50:2	849.1	FA 18:2	32:0		18:2 _32:0	127.973	195.784	120.031	91.6465	324.105	153.78		137.843	39.2427			98.4722	155.302	214.335	137.491	107.193	181.434		157.407	43.8534
TAG 50:4	845.1	FA 18:2	32:2		18:2 _32:2	90.8292	121.465	82.7983	48.6792	286.386	88.9254		86.5393	25.9386			68.0933	92.8302	110.395	72.7466	60.4946	98.5133		88.5157	17.7695
TAG 48:2	821.1	FA 18:2	30:0		18:2 _30:0	29.2812	36.835	24.5722	20.1632	63.8024	34.7561		29.1215	6.93216			17.1185	22.3063	25.3327	18.2603	16.0429	25.4856		21.7007	3.89604
TAG 52:6	869.0	FA 18:2	34:4		18:2 _34:4	24.9102	36.0812	26.5935	12.68	95.5465	24.3514		24.9233	8.32937			43.8472	64.7126	80.8098	55.7232	45.463	69.8188		62.9823	14.0214		0.006847	182 _344
TAG 52:3	875.2	FA 18:2	34:1		18:2 _34:1	394.653	567.414	492.581	207.21	966.883	437.389		419.849	135.299			446.372	712.923	898.42	611.508	477.86	706.42		675.129	164.806
TAG 48:3	819.1	FA 18:2	30:1		18:2 _30:1	22.582	26.4072	19.8946	12.5809	55.6549	23.1405		20.921	5.20563			8.7495	11.325	13.2979	9.9439	7.7738	13.6745		11.3982	2.11698		0.011271	182 _301
TAG 50:5	843.2	FA 18:2	32:3		18:2 _32:3	11.9556	15.6135	12.3952	6.7233	32.7931	11.0796		11.5534	3.19801			12.5079	16.7532	20.3483	15.1937	11.0373	17.9972		16.5601	2.94705
TAG 52:2	877.2	FA 18:2	34:0		18:2 _34:0	11.5815	20.8019	15.7391	10.5431	25.1549	17.3943		15.212	4.22097			22.4507	41.6266	58.3916	44.4133	31.5252	35.4028		40.457	13.1191		0.013489	182 _340
TAG 51:3	861.1	FA 18:2	33:1		18:2 _33:1	10.9958	16.9472	9.9814	6.0452	23.9655	9.0752		10.609	3.99678			9.4917	13.5373	17.998	12.4636	8.7966	13.5815		13.4144	3.05549
TAG 51:4	859.1	FA 18:2	33:2		18:2 _33:2	9.4937	12.6578	8.4993	4.6056	22.6636	7.5021		8.5517	2.93358			13.795	17.4466	22.4651	13.4419	12.4192	16.3148		16.6927	3.63992		0.023302	182 _332
TAG 48:4	817.1	FA 18:2	30:2		18:2 _30:2	7.332	10.5505	7.8889	4.3377	19.2723	7.4214		7.5061	2.20744			7.6014	10.9941	11.9504	9.2318	6.9549	10.8236		10.1203	1.71331
TAG 49:3	833.1	FA 18:2	31:1		18:2 _31:1	2.6481	4.2552	2.9842	1.593	6.4017	3.3304		2.96218	0.972275			2.3269	2.5264	3.1732	2.4039	1.7736	2.0111		2.4883	0.427619
TAG 51:2	863.1	FA 18:2	33:0		18:2 _33:0	3.109	5.0107	3.6033	3.1104	7.9203	4.2255		3.81178	0.812076			3.4179	6.0658	7.4131	6.3191	3.9172	3.9175		5.42668	1.69289
TAG 52:4	873.1	FA 18:2	34:2		18:2 _34:2	688.368	893.636	720.694	319.319	1756.03	658.09		656.021	209.202			925.829	1386.05	1797.85	1151.46	1021.17	1458.84		1344	328.964		0.020501	182 _342
TAG 58:7	951.2	FA 18:2	40:5		18:2 _40:5	3.8619	4.0544	2.823	1.3668	3.3677	2.7783		2.97688	1.07235			3.9488	5.3821	4.1805	7.6583	5.3162	4.5327		5.14048	1.50904
TAG 54:5	899.1	FA 18:2	36:3		18:2 _36:3	797.259	981.705	1045.81	307.666	1725.91	774.324		781.353	289.293			2117	2936.87	3231.91	2465.02	2057.4	2486.08		2647.38	437.622		0.0027331	182 _363
TAG 55:2	917.1	FA 18:2	37:0		18:2 _37:0	4.846	7.7129	4.5037	1.2818	5.1774	2.8663		4.24214	2.40498			5.3319	6.2462	6.4475	6.227	3.5242	5.0681		5.86414	0.619456
TAG 54:2	905.2	FA 18:2	36:0		18:2 _36:0	3.6607	5.6437	3.7058	2.2233	3.3193	3.0307		3.65284	1.26462			3.6631	7.4773	6.2312	7.7844	5.6252	4.5459		5.94038	1.80123
TAG 58:8	949.1	FA 18:2	40:6		18:2 _40:6	5.6164	6.1494	5.274	2.5356	7.0255	3.7078		4.65664	1.49413			10.8014	12.5188	12.3151	12.0714	8.8859	7.4768		11.0367	2.09939		0.0052655	182 _406
TAG 55:3	915.2	FA 18:2	37:1		18:2 _37:1	6.5367	9.3294	8.3362	1.8766	14.3481	5.6476		6.3453	2.88796			9.7645	14.4282	18.6134	12.3267	8.2121	12.541		13.5348	3.28834		0.04246	182 _371
TAG 58:9	947.2	FA 18:2	40:7		18:2 _40:7	6.6485	6.1635	3.7176	1.9804	7.8456	3.1319		4.32838	2.00426			11.8942	15.2459	14.8676	14.8037	10.5753	8.9633		13.1549	2.70107		0.0040904	182 _407
TAG 58:2	961.3	FA 18:2	40:0		18:2 _40:0	2.6971	4.3699	2.4477	2.043	3.5156	2.2404		2.75962	0.932381			3.6779	1.8789	2.7474	2.9324	1.826	2.8554		2.8184	0.64047
TAG 58:10	945.1	FA 18:2	40:8		18:2 _40:8	8.3909	8.3219	4.9721	1.8889	4.298	3.6127		5.4373	2.88016			10.6822	13.2312	15.3849	12.498	7.9554	8.6187		12.083	2.56694		0.027938	182 _408
TAG 53:5	885.1	FA 18:2	35:3		18:2 _35:3	9.0565	11.6643	9.7019	4.2531	24.7414	8.7327		8.6817	2.72453			18.1537	27.9212	36.8973	25.0716	21.0784	23.1774		26.2442	6.93789		0.0052655	182 _353
TAG 53:3	889.1	FA 18:2	35:1		18:2 _35:1	9.1214	15.7675	10.1778	4.5881	19.0006	8.8063		9.69222	4.0096			11.808	18.5538	18.8033	15.1916	10.2388	17.3628		16.3439	2.91001
TAG 56:3	931.2	FA 18:2	38:1		18:2 _38:1	2.4043	4.4563	2.6699	1.781	3.3359	2.5349		2.76928	1.00259			3.7777	5.5136	5.1606	4.2243	2.8631	4.6749		4.67022	0.697714
TAG 56:8	921.1	FA 18:2	38:6		18:2 _38:6	9.7994	14.879	9.6451	4.5393	15.2712	9.3868		9.64992	3.65901			14.2584	23.6136	29.6704	24.7308	18.8094	20.2537		22.5054	5.71404		0.010595	182 _386
TAG 53:2	891.2	FA 18:2	35:0		18:2 _35:0	2.0664	2.9545	1.9172	1.1712	5.0404	2.1045		2.04276	0.63463			1.7891	2.5527	2.7702	2.9979	2.262	2.2009		2.46216	0.477329
TAG 56:6	925.2	FA 18:2	38:4		18:2 _38:4	15.5889	23.179	20.7641	7.6664	27.972	11.52		15.7437	6.3952			36.625	54.5636	54.935	44.8104	32.7962	34.6548		45.1178	9.5825		0.0052655	182 _384
TAG 53:4	887.1	FA 18:2	35:2		18:2 _35:2	16.8951	20.0776	18.3297	7.5806	30.4716	13.5581		15.2882	4.92878			23.7935	34.772	40.4166	31.9382	24.8771	29.8275		32.1496	6.13355		0.0087847	182 _352
TAG 56:7	923.1	FA 18:2	38:5		18:2 _38:5	18.5128	19.55	17.3426	6.3405	23.5553	15.8883		15.5268	5.31315			35.5798	46.3132	52.8852	41.17	27.3868	30.8608		41.3618	8.67532		0.0067864	182 _385
TAG 56:5	927.1	FA 18:2	38:3		18:2 _38:3	19.1425	24.9878	26.0238	11.9494	33.0162	21.4805		20.7168	5.61993			40.8396	59.5114	63.0129	49.0215	41.5578	41.0805		50.6932	10.2692		0.0044358	182 _383
TAG 58:4	957.2	FA 18:2	40:2		18:2 _40:2	1.4592	1.828	1.8709	1.3859	2.4976	1.7293		1.65466	0.219553			1.8999	2.0339	3.3837	2.1836	1.1592	2.126		2.32542	0.601226
TAG 56:2	933.2	FA 18:2	38:0		18:2 _38:0	1.0503	1.1825	0.5933	0	1.2815	0		0.56522	0.560373			0.4811	1.644	0.7418	1.8696	1.114	1.439		1.2351	0.596495
TAG 54:3	903.2	FA 18:2	36:1		18:2 _36:1	29.709	45.9098	45.9699	16.0048	43.2499	36.6944		34.8576	12.5593			65.4349	124.743	150.223	103.409	80.7143	76.6156		104.085	34.6568		0.011973	182 _361
TAG 60:3	987.2	FA 18:2	42:1		18:2 _42:1	0.8098	0.8545	0.5731	0	0	0		0.44748	0.422255			0	1.1394	0.6674	0.8883	0.6656	0		0.53902	0.51962
TAG 56:4	959.2	FA 18:2	38:2		18:2 _38:2	0.6271	1.2505	0.8597	0	0	0.5578		0.65902	0.457081			1.1529	1.6741	0.925	1.1088	0.9946	1.0062		1.1734	0.293663
TAG 54:7	895.1	FA 18:2	36:5		18:2 _36:5	62.8824	89.5155	70.4553	29.7488	196.617	63.4216		63.2047	21.5886			254.898	340.1	443.199	288.08	260.631	379.801		341.216	74.4393		0.0027331	182 _365
TAG 58:3	959.3	FA 18:2	40:1		18:2 _40:1	0.5796	1.1557	0.7945	0	0	0.5155		0.60906	0.422427			1.0655	1.5472	0.8549	1.0247	0.9192	0.93		1.08446	0.271392
TAG 59:3	975.2	FA 18:2	41:1		18:2 _41:1	0	1.0788	0.593	0	0.7016	0		0.33436	0.488998			0	0.9081	0.9706	1.3163	1.0474	0		0.639	0.603687
TAG 60:4	985.3	FA 18:2	42:2		18:2 _42:2	0	0	1.1058	0	1.3665	0.8394		0.38904	0.540977			1.4339	1.6683	1.7674	2.033	1.23	0		1.38052	0.801079
TAG 54:6	897.1	FA 18:2	36:4		18:2 _36:4	427.202	562.479	575.181	185.329	1090.24	394.688		428.976	157.91			1781.19	2605.78	3063.84	2251.53	1916.23	2233.74		2387.22	478.232		0.0027331	182 _364
TAG 54:4	901.1	FA 18:2	36:2		18:2 _36:2	508.232	566.254	624.975	179.938	962.902	493.194		474.519	172.71			769.968	1224.9	1307.23	1026.44	832.13	929.884		1051.68	218.027		0.0087847	182 _362
					Total	3855.59	5027.66	4508.33	1768.44	9369.13	3815.97		3795.2	1238.88			7326.37	10703	12602.3	9106.58	7613.54	9707.35		9889.12	1951.71
													#DIV/0!	#DIV/0!										#DIV/0!	#DIV/0!
TAG 52:5	871.1	FA 18:3	34:2		18:3 _34:2	76.1863	110.921	72.5071	43.4313	258.491	85.471		77.7033	24.329			92.865	124.247	186.273	109.886	106.027	178.398		138.334	41.7685
TAG 52:4	873.1	FA 18:3	34:1		18:3 _34:1	53.0646	75.4159	55.9124	28.0829	158.187	63.157		55.1266	17.4096			67.4849	103.678	139.851	84.3586	75.9682	120.485		103.172	28.6046		0.046954	183 _341
TAG 52:3	875.2	FA 18:3	34:0		18:3 _34:0	1.0336	1.4106	1.3233	0.6993	4.1801	1.2726		1.14788	0.287068			0.6195	2.3618	3.1511	2.4344	1.353	1.9091		2.09518	0.937201
TAG 52:6	869.0	FA 18:3	34:3		18:3 _34:3	27.675	43.078	27.2845	15.0766	120.082	29.9237		28.6076	9.96033			31.4206	36.6658	53.823	33.8858	29.7119	60.8534		43.3297	13.1588
TAG 48:3	819.1	FA 18:3	30:0		18:3 _30:0	1.6721	2.3586	0.8969	1.7657	4.4753	2.1551		1.76968	0.56273			0.8087	1.1507	1.2492	1.0094	0.8802	1.4697		1.13754	0.24876
TAG 50:4	845.1	FA 18:3	32:1		18:3 _32:1	15.0626	24.056	12.4441	10.2462	57.3746	17.918		15.9454	5.36638			9.1791	9.5123	14.227	8.5983	7.6969	16.0397		11.5113	3.38386
TAG 50:5	843.2	FA 18:3	32:2		18:3 _32:2	10.2945	14.382	7.1982	5.7596	37.957	10.1045		9.54776	3.32069			6.8722	7.6223	11.0845	7.4732	6.3022	10.6588		8.7422	1.96985
TAG 48:4	817.1	FA 18:3	30:1		18:3 _30:1	2.4978	3.1901	1.7978	2.0997	7.2137	2.7309		2.46326	0.542248			1.0534	1.0173	1.7102	1.3399	0.9472	1.6498		1.35412	0.323381		0.0095811	183 _301
TAG 50:3	847.1	FA 18:3	32:0		18:3 _32:0	6.1531	10.5362	4.7385	5.0046	20.6842	8.4788		6.98224	2.47504			4.2398	5.7589	7.8356	6.7434	4.8589	10.5601		7.02756	2.37664
TAG 54:8	893.2	FA 18:3	36:5		18:3 _36:5	5.9938	9.6659	5.8861	4.3461	22.4022	6.5242		6.48322	1.95541			18.9467	25.1904	41.4613	24.6092	21.7575	39.5157		29.9447	9.95318		0.0061056	183 _365
TAG 56:8	921.1	FA 18:3	38:5		18:3 _38:5	2.1381	2.2655	1.6326	0.923	2.5343	2.1477		1.82138	0.558293			1.9516	3.8609	4.8926	4.3896	3.4633	3.3347		3.68588	1.13061		0.024511	183 _385
TAG 53:5	885.1	FA 18:3	35:2		18:3 _35:2	1.8495	3.2025	1.9047	1.1085	5.3396	2.019		2.01684	0.753567			2.4731	3.6016	3.4788	3.3643	2.1108	3.1847		3.2205	0.445119
TAG 56:7	923.1	FA 18:3	38:4		18:3 _38:4	1.4316	2.4731	2.1387	0.8496	2.5399	1.3692		1.65244	0.648745			3.8603	3.6982	4.0698	4.2369	3.3786	4.3052		4.03408	0.254427		0.0027331	183 _384
TAG 53:4	887.1	FA 18:3	35:1		18:3 _35:1	1.3104	1.8705	1.2774	0.5886	2.0148	0.9508		1.19954	0.475305			0.9314	2.1774	2.2321	1.6451	1.9711	1.4103		1.67926	0.54465
TAG 54:7	895.1	FA 18:3	36:4		18:3 _36:4	39.6328	60.9646	45.1098	19.3879	129.206	41.3375		41.2865	14.8672			147.662	205.747	285.501	184.556	161.771	239.267		212.547	52.6215		0.0027331	183 _364
TAG 58:4	957.2	FA 18:3	40:1		18:3 _40:1	0.7009	0	0	0	0	0		0.14018	0.313452			0	0	0.7933	0	0	0		0.15866	0.354775
TAG 54:5	899.1	FA 18:3	36:2		18:3 _36:2	67.6425	85.4564	86.177	27.4895	156.98	74.8661		68.3263	24.0986			127.134	188.797	230.002	170.046	141.559	170.033		177.202	37.1877		0.0052655	183 _362
TAG 54:6	897.1	FA 18:3	36:3		18:3 _36:3	93.244	125.415	115.176	39.9562	259.807	95.0058		93.7593	33.0051			253.35	341.707	463.011	304.075	279.771	371.484		346.725	78.579		0.0027331	183 _363
TAG 54:9	891.2	FA 18:3	36:6		18:3 _36:6	0	0.8975	0	0	1.6637	0.9018		0.35986	0.492761			1.0224	1.4422	1.6306	1.0565	1.3668	1.6481		1.35996	0.303755		0.010272	183 _366
					Total	407.583	577.559	443.405	206.815	1251.13	446.334		416.339	133.792			771.875	1068.24	1456.28	953.708	850.893	1236.21		1097.26	262.453
													#DIV/0!	#DIV/0!										#DIV/0!	#DIV/0!
TAG 52:6	869.0	FA 18:4	34:2		18:4 _34:2	2.7298	3.7605	1.257	1.8647	6.5887	2.8732		2.49704	0.965603			2.4999	2.738	3.8602	3.5016	1.5621	3.6513		3.2502	0.59613
TAG 54:6	897.1	FA 18:4	36:2		18:4 _36:2	5.0769	6.5826	5.0242	3.0545	15.8017	4.7791		4.90346	1.25482			14.0409	15.9622	23.6333	14.5061	14.4475	18.4563		17.3198	3.92629		0.0027331	184 _362
TAG 54:5	899.1	FA 18:4	36:1		18:4 _36:1	1.0619	1.4126	1.2009	0	3.5424	1.1406		0.9632	0.553947			2.9984	3.6433	6.7785	2.2831	2.8914	3.2024		3.78114	1.74606		0.025678	184 _361
					Total	8.8686	11.7557	7.4821	4.9192	25.9328	8.7929		8.3637	2.47924			19.5392	22.3435	34.272	20.2908	18.901	25.31		24.3511	5.97944
													#DIV/0!	#DIV/0!										#DIV/0!	#DIV/0!
TAG 53:1	893.2	FA 19:0	34:1		19:0 _34:1	4.0602	8.7685	4.6204	1.4302	10.0236	3.7868		4.53322	2.66246			1.4744	3.2414	3.7774	4.3706	1.3932	3.3723		3.24722	1.08416
TAG 55:2	917.1	FA 19:0	36:2		19:0 _36:2	3.6879	7.2756	5.2807	1.4011	10.8648	4.6259		4.45424	2.15531			5.0958	6.2717	10.8114	6.8802	4.93	6.129		7.03762	2.20506
TAG 53:2	891.2	FA 19:0	34:2		19:0 _34:2	3.6232	10.1143	5.6515	2.6852	11.8271	4.4245		5.29974	2.90329			2.9476	4.02	6.204	4.3947	1.8298	5.5098		4.61522	1.27558
TAG 55:1	919.2	FA 19:0	36:1		19:0 _36:1	2.5034	5.8954	4.8781	1.0593	4.6674	3.3016		3.52756	1.91199			2.9145	4.0736	4.1851	2.9112	1.4422	3.8678		3.59044	0.628938
TAG 57:0	951.3	FA 19:0	38:0		19:0 _38:0	1.8004	4.2444	1.1261	0	9.1251	1.8686		1.8079	1.55512			0.9805	1.7655	1.5898	1.7275	1.22	1.8895		1.59056	0.357385
TAG 55:3	915.2	FA 19:0	36:3		19:0 _36:3	1.0629	2.9078	2.1831	1.0915	3.1667	1.4823		1.74552	0.791418			3.3122	5.5157	7.532	4.625	2.6791	4.6088		5.11874	1.56115		0.025478	190 _363
					Total	16.738	39.206	23.7399	7.6673	49.6747	19.4897		21.3682	11.5812			16.725	24.8879	34.0997	24.9092	13.4943	25.3772		25.1998	6.14906
													#DIV/0!	#DIV/0!										#DIV/0!	#DIV/0!
TAG 56:3	931.2	FA 20:1	36:2		20:1 _36:2	8.6019	14.6112	12.9151	4.6675	15.3284	10.217		10.2025	3.87276			8.8246	11.245	9.9094	11.4383	8.6478	7.879		9.85926	1.53363
TAG 54:2	905.2	FA 20:1	34:1		20:1 _34:1	8.8246	13.5209	10.966	6.7654	15.9126	13.2363		10.6626	2.8919			6.0713	7.9835	8.1175	7.9547	4.2938	6.5199		7.32938	0.958913
TAG 56:2	933.2	FA 20:1	36:1		20:1 _36:1	1.9842	1.7987	2.0654	0.7828	0.799	0.8347		1.49316	0.632478			1.5985	1.6922	1.249	1.7853	1.0895	0.6834		1.40168	0.449873
TAG 54:3	903.2	FA 20:1	34:2		20:1 _34:2	15.0542	25.1232	16.3836	8.3494	27.1146	16.8799		16.3581	5.97786			11.5241	15.7192	18.4082	14.9658	11.0414	13.1035		14.7442	2.62133
TAG 56:5	927.1	FA 20:1	36:4		20:1 _36:4	15.8829	15.4599	20.5763	8.254	30.2757	14.5725		14.9491	4.40921			27.9403	48.6129	43.5261	35.0774	29.6928	30.9315		37.2176	8.65757		0.0061056	201 _364
TAG 56:4	959.2	FA 20:1	36:3		20:1 _36:3	0.7526	0.8857	1.0162	0.5313	0	0.6116		0.75948	0.197369			0.7498	0	1.1542	0	0	0.6264		0.50608	0.50154
					Total	51.1004	71.3996	63.9226	29.3504	89.4303	56.352		54.425	15.9831			56.7086	85.2528	82.3644	71.2215	54.7653	59.7437		71.0582	12.877
													#DIV/0!	#DIV/0!										#DIV/0!	#DIV/0!
TAG 54:4	901.1	FA 20:3	34:1		20:3 _34:1	5.5581	7.8719	5.3237	2.2509	8.6038	6.7402		5.54896	2.10613			2.8815	4.3936	4.5386	3.9461	3.521	3.9318		3.93832	0.648958
TAG 56:7	923.1	FA 20:3	36:4		20:3 _36:4	5.9858	8.6911	7.742	3.3992	11.214	6.5392		6.47146	2.01372			15.942	25.0833	27.6842	22.1559	19.5066	16.0872		21.3905	5.2831		0.0027331	203 _364
TAG 54:6	897.1	FA 20:3	34:3		20:3 _34:3	6.2322	7.2096	4.7953	3.1968	12.6417	6.1185		5.51048	1.55259			6.9968	6.5607	8.6504	7.9399	6.1523	4.8407		6.9977	1.45454
TAG 56:5	927.1	FA 20:3	36:2		20:3 _36:2	6.4637	9.377	7.9693	3.2483	9.3159	7.1044		6.83254	2.28162			7.2553	10.0577	10.0403	8.6708	6.4479	5.2345		8.25172	2.04528
TAG 54:5	899.1	FA 20:3	34:2		20:3 _34:2	11.4658	15.5579	10.4942	6.3431	16.4091	12.3683		11.2459	3.33557			10.4387	14.4879	18.593	16.0984	9.0552	12.5842		14.4404	3.14064
TAG 56:8	921.1	FA 20:3	36:5		20:3 _36:5	1.9155	1.8316	1.0244	1.0455	2.643	1.1514		1.39368	0.441692			2.6985	4.0568	3.4975	3.6873	1.9708	2.8962		3.36726	0.562137		0.008959	203 _365
TAG 56:6	925.2	FA 20:3	36:3		20:3 _36:3	14.2136	14.4656	16.5221	6.7965	20.7894	11.7879		12.7571	3.73108			17.9721	30.5183	30.7671	25.3862	18.1955	18.5119		24.6311	6.21825		0.028392	203 _363
TAG 58:7	951.2	FA 20:3	38:4		20:3 _38:4	1.2962	2.5981	0.8044	1.0219	1.6695	1.1633		1.37678	0.70662			1.311	1.7442	2.5101	1.8487	1.1066	1.24		1.7308	0.509535
					Total	53.1309	67.6028	54.6754	27.3022	83.2864	52.9732		51.1369	14.6551			65.4959	96.9025	106.281	89.7333	65.9559	65.3265		84.7479	18.6018
													#DIV/0!	#DIV/0!										#DIV/0!	#DIV/0!
TAG 50:5	843.2	FA 20:4	30:1		20:4 _30:1	1.1577	1.3844	0.8773	0.4033	1.5603	1.1385		0.99224	0.37504			0	0	0.488	0.4437	0.3875	0.5969		0.30572	0.284596		0.024511	204 _301
TAG 52:5	871.1	FA 20:4	32:1		20:4 _32:1	6.3441	8.9915	4.9369	5.3618	15.2613	8.2785		6.78256	1.78427			1.3053	2.0366	2.904	3.8606	1.1958	2.6213		2.54556	0.956665		0.00547	204 _321
TAG 52:4	873.1	FA 20:4	32:0		20:4 _32:0	3.2789	6.4761	2.1068	3.016	7.0335	5.0587		3.9873	1.75525			2.1045	2.0511	2.2317	3.5452	2.1133	2.3417		2.45484	0.619924
TAG 52:6	869.0	FA 20:4	32:2		20:4 _32:2	4.3316	5.7179	3.417	2.7885	10.7065	5.8675		4.4245	1.36522			1.7999	2.5436	2.8706	2.9464	1.9599	2.6059		2.55328	0.454334		0.032195	204 _322
TAG 56:5	927.1	FA 20:4	36:1		20:4 _36:1	4.5034	8.489	4.4503	2.1228	4.6848	4.1093		4.73496	2.31529			4.0812	7.4345	6.3445	7.1172	5.1408	3.5741		5.7103	1.77283
TAG 58:8	949.1	FA 20:4	38:4		20:4 _38:4	4.9475	7.5842	2.9365	2.9011	1.5128	1.4567		3.9652	2.37409			3.7252	3.3493	3.7331	7.8273	3.6675	1.6508		4.05714	2.27601
TAG 58:10	945.1	FA 20:4	38:6		20:4 _38:6	2.9275	7.3997	2.762	2.4275	2.165	0		3.10334	2.67832			2.933	2.1622	5.4796	5.3894	2.4838	2.5917		3.71118	1.59702
TAG 54:4	901.1	FA 20:4	34:0		20:4 _34:0	2.4063	5.1349	1.5652	2.1204	1.4375	2.4483		2.73502	1.38708			2.4602	1.9142	2.216	4.9692	2.2948	1.1857		2.54906	1.43507
TAG 54:7	895.1	FA 20:4	34:3		20:4 _34:3	11.1985	14.4202	8.4904	5.8924	21.7679	13.9228		10.7849	3.62057			5.426	6.74	11.6525	9.8632	4.7316	9.3413		8.6046	2.49984
TAG 58:7	951.2	FA 20:4	38:3		20:4 _38:3	1.7276	2.9627	1.7161	1.529	1.5382	3.2089		2.22886	0.791042			2.2413	1.0413	0	3.1747	1.7033	1.1517		1.5218	1.21794
TAG 54:5	899.1	FA 20:4	34:1		20:4 _34:1	17.3264	24.2486	13.8975	8.0823	22.6673	20.6138		16.8337	6.21934			7.5271	8.5276	13.8275	14.2156	8.1289	12.1978		11.2591	3.06625
TAG 56:8	921.1	FA 20:4	36:4		20:4 _36:4	18.2929	21.2066	13.5984	6.3514	22.4929	18.4		15.5699	5.83233			28.1351	32.2773	46.3246	40.9383	24.4758	31.4659		35.8282	7.53508		0.011973	204 _364
TAG 56:6	925.2	FA 20:4	36:2		20:4 _36:2	20.4674	28.5965	18.7653	10.1411	21.9265	20.6169		19.7174	6.57309			19.2785	24.0089	25.2226	31.5315	17.2465	18.7702		23.7623	5.18602
TAG 56:7	923.1	FA 20:4	36:3		20:4 _36:3	30.8101	37.0326	21.2177	13.632	42.5037	30.3776		26.614	9.192			33.7968	40.6402	52.0971	45.2533	29.3723	39.4704		42.2516	6.85127
TAG 54:6	897.1	FA 20:4	34:2		20:4 _34:2	35.2079	42.4436	24.4231	19.904	54.0742	35.1348		31.4227	9.10003			22.1097	25.9153	36.4576	35.6288	19.7942	31.6776		30.3578	6.2149
TAG 54:8	893.2	FA 20:4	34:4		20:4 _34:4	0.9355	1.8844	1.0893	0.608	2.824	1.212		1.14584	0.470786			1.2393	1.2424	1.1846	1.4436	0.8359	1.3063		1.28324	0.0994681
TAG 58:9	947.2	FA 20:4	38:5		20:4 _38:5	4.2815	8.4205	1.8252	2.8959	1.3463	1.6681		3.81824	2.77675			2.9328	4.1382	3.0094	4.9494	2.1727	2.5133		3.50862	1.00544
					Total	170.145	232.393	128.075	90.1775	235.503	173.512		158.861	53.4186			141.096	166.023	216.043	223.097	127.705	165.063		182.264	35.577
													#DIV/0!	#DIV/0!										#DIV/0!	#DIV/0!
TAG 54:6	897.1	FA 20:5	34:1		20:5 _34:1	4.286	5.2536	2.0771	0.8972	4.4515	3.6413		3.23104	1.74287			1.8043	2.0096	2.7339	1.9787	1.9505	2.406		2.1865	0.376954
TAG 54:7	895.1	FA 20:5	34:2		20:5 _34:2	4.9681	6.4222	4.054	1.9085	7.321	4.4477		4.3601	1.63811			3.4485	5.0993	4.4624	4.0176	3.0019	4.5024		4.30604	0.614581
TAG 54:8	893.2	FA 20:5	34:3		20:5 _34:3	1.5906	2.8541	1.893	1.0976	4.5503	1.5981		1.80668	0.651447			0.9034	1.5896	1.9033	1.4159	1.4575	1.4234		1.44712	0.362481
TAG 56:6	925.2	FA 20:5	36:1		20:5 _36:1	1.348	0.8121	0	0	0	0		0.43202	0.621169			0.8581	1.6138	1.0977	1.8387	0.9334	1.3541		1.35248	0.391799
TAG 54:5	899.1	FA 20:5	34:0		20:5 _34:0	1.2144	1.915	0.439	0	0	0.7479		0.86326	0.736203			0	0	0	0.8013	0	0.5497		0.2702	0.38053
TAG 58:10	945.1	FA 20:5	38:5		20:5 _38:5	1.0783	1.7939	0	0	0	0		0.57444	0.826272			0	0	1.1932	1.1577	0	0		0.47018	0.643943
					Total	14.4854	19.0509	8.4631	3.9033	16.3228	10.435		11.2675	5.78198			7.0143	10.3123	11.3905	11.2099	7.3433	10.2356		10.0325	1.7649
													#DIV/0!	#DIV/0!										#DIV/0!	#DIV/0!
TAG 52:5	871.1	FA 22:5	30:0		22:5 _30:0	2.922	1.2839	0.8537	0	0.5231	0.7979		1.1715	1.08281			0.5532	0.4303	0	0.6554	0	0.508		0.42938	0.253459
TAG 54:5	899.1	FA 22:5	32:0		22:5 _32:0	4.132	2.7084	1.7533	1.5957	3.0162	1.9386		2.4256	1.04519			1.0012	1.4973	1.4966	2.0995	1.5896	0		1.21892	0.784728
TAG 54:6	897.1	FA 22:5	32:1		22:5 _32:1	4.6459	5.3963	1.8054	1.3559	6.6615	2.3853		3.11776	1.79512			1.6019	0.9995	2.4498	2.5379	1.4692	1.8736		1.89254	0.634307
TAG 56:8	921.1	FA 22:5	34:3		22:5 _34:3	3.4432	4.2769	3.286	3.3518	7.3119	5.1964		3.91086	0.822846			2.2407	3.5637	4.0007	2.4675	2.1511	2.7183		2.99818	0.75143
TAG 56:6	925.2	FA 22:5	34:1		22:5 _34:1	7.4843	7.7728	6.4131	3.4575	8.7399	5.5805		6.14164	1.73613			5.3972	3.9725	3.6699	5.5546	2.7138	3.6446		4.44776	0.949017
TAG 56:7	923.1	FA 22:5	34:2		22:5 _34:2	12.0755	12.1797	9.5361	4.0542	17.3336	9.0352		9.37614	3.30195			8.4484	9.7545	10.2372	11.8447	5.1979	10.6667		10.1903	1.24402
TAG 58:7	951.2	FA 22:5	36:2		22:5 _36:2	0	0	0	0	0	0		0	0			0	0	0	0	0	0		0	0
					Total	34.7029	33.618	23.6476	13.8151	43.5862	24.9339		26.1435	8.49726			19.2426	20.2178	21.8542	25.1596	13.1216	19.4112		21.1771	2.45457
													#DIV/0!	#DIV/0!										#DIV/0!	#DIV/0!
TAG 58:7	951.2	FA 22:6	36:1		22:6 _36:1	3.38	7.2244	2.5404	2.1559	1.6717	1.5606		3.37226	2.25237			3.8104	3.0222	4.5055	5.2667	2.9703	1.1344		3.54784	1.58442
TAG 56:6	925.2	FA 22:6	34:0		22:6 _34:0	2.5023	4.2065	1.6979	1.3309	0	2.4574		2.439	1.10742			2.1838	2.7066	2.5217	6.5429	1.7031	2.2183		3.23466	1.86205
TAG 58:10	945.1	FA 22:6	36:4		22:6 _36:4	10.321	14.4707	8.2439	5.8966	12.8631	7.8848		9.3634	3.25806			24.8867	29.5465	36.1681	33.0903	23.7951	21.4925		29.0368	5.95159		0.0027331	226 _364
TAG 54:6	897.1	FA 22:6	32:0		22:6 _32:0	10.8038	13.7028	7.2846	5.0003	11.7014	10.9693		9.55216	3.41555			6.2611	8.2632	9.1192	10.1252	4.5813	7.7635		8.30644	1.45332
TAG 54:7	895.1	FA 22:6	32:1		22:6 _32:1	12.0949	11.5821	8.4943	6.3589	20.7123	12.5404		10.2141	2.67585			4.4677	5.4941	4.8501	4.6258	3.6649	4.6882		4.82518	0.398241		0.0061056	226 _321
TAG 58:8	949.1	FA 22:6	36:2		22:6 _36:2	14.1393	20.7711	13.1156	6.2281	15.2278	10.6338		12.9776	5.31875			18.9482	15.3081	23.8489	24.6356	12.0278	14.3842		19.425	4.72512
TAG 58:9	947.2	FA 22:6	36:3		22:6 _36:3	17.8877	25.9204	17.3288	7.1743	19.577	15.1768		16.6976	6.70598			30.1873	33.899	38.5505	38.8956	27.3397	28.6784		34.0422	4.67791		0.0083725	226 _363
TAG 56:7	923.1	FA 22:6	34:1		22:6 _34:1	19.6077	28.2622	17.8855	9.0393	23.1488	20.343		19.0275	6.86322			17.1942	19.8931	19.6751	18.1166	13.4735	15.6359		18.103	1.77402
TAG 56:8	921.1	FA 22:6	34:2		22:6 _34:2	27.6035	30.998	19.1786	12.0015	35.3799	23.512		22.6587	7.42311			31.1252	27.9346	34.5802	35.057	23.6601	26.7268		31.0848	3.77206
Totals					Total	118.34	157.138	95.7696	55.1858	140.282	105.078		106.302	36.9274			139.065	146.067	173.819	176.356	113.216	122.722		151.606	23.0663
